# Supplementary material for: Combining machine learning with high-content imaging to infer ciprofloxacin susceptibility in isolates of Salmonella Typhimurium
Source: Nat Commun. 2024 Jun 13;15:5074. doi: 10.1038/s41467-024-49433-4 (PMC11176356; doi:10.1038/s41467-024-49433-4)
Supplement: Supplementary file 4 — Source data [file 41467_2024_49433_MOESM4_ESM.xlsx]

## Sheet: fig1a
Concentration	Isolate	Hour	logRep1	logRep2	logRep3	logMeans	logSD
0x	D23580	0	5.24055	5.12057	5.24055	5.20056	0.0565569
0x	D23580	2	6.30535	6.11394	5.19312	5.87081	0.485523
0x	D23580	4	8	7.74819	7.89209	7.88009	0.103151
0x	D23580	6	9.31806	9.11394	9.11394	9.18198	0.0962231
0x	D23580	8	9.46538	9.34242	9.22011	9.34264	0.100133
0x	D23580	24	9.76042	9.32222	9.30963	9.46409	0.209601
1x	D23580	0	5.13988	5.17609	5.19866	5.17154	0.0242106
1x	D23580	2	4.99123	5.48855	5.06446	5.18141	0.219228
1x	D23580	4	4.75967	6.0086	4.43775	5.06867	0.677498
1x	D23580	6	4.1818435879999996	5.96379	4.09342	4.74635	0.861614
1x	D23580	8	4.20412	6.19866	3.68124	4.69467	1.08469
1x	D23580	24	9.40483	9.41162	6.6721	8.49618	1.28983
0x	SL1344	0	4.99123	5.17026	5.11394	5.09181	0.0747478
0x	SL1344	2	5.54654	6	6.10721	5.88458	0.243006
0x	SL1344	4	7.19866	7.67025	7.5563	7.47507	0.200912
0x	SL1344	6	8.74819	9.10721	9.10721	8.98754	0.169245
0x	SL1344	8	9.27875	9.29667	9.38021	9.31854	0.0442147
0x	SL1344	24	9.4014	9.45025	9.50243	9.45136	0.0412514
1x	SL1344	0	5.10037	5.25527	5.09342	5.14969	0.0747132
1x	SL1344	2	5.47422	5.51851	5.45939	5.48404	0.0251161
1x	SL1344	4	5.5888317260000004	6.27416	6.41497	6.09265	0.360865
1x	SL1344	6	5.9345	6.83251	7.37658	6.71453	0.594608
1x	SL1344	8	6.04922	9.5611	8.91381	8.17471	1.526
1x	SL1344	24	9.34242	9.15229	9.36549	9.28673	0.0955319
0x	VNS20081	0	5.1271	5.06446	5.06695	5.08617	0.0289632
0x	VNS20081	2	6.03342	5.96379	5.97004	5.98908	0.0314574
0x	VNS20081	4	7.73239	7.68485	7.66776	7.695	0.0273447
0x	VNS20081	6	8.83251	6.22011	8.68773	7.91345	1.19883
0x	VNS20081	8	NA	9.4183	9.34044	9.37937	0.0389286
0x	VNS20081	24	9.39094	9.44091	9.41386	9.41523	0.020425
1x	VNS20081	0	5.07918	5.16435	5.05436	5.0993	0.0471043
1x	VNS20081	2	5.86923	5.56348	5.734	5.72224	0.125099
1x	VNS20081	4	7.14613	7.13354	7.09807	7.12591	0.0203488
1x	VNS20081	6	8.54158	7.55145	8.30506	8.1327	0.422194
1x	VNS20081	8	NA	9.1271	9.1038	9.11545	0.0116505
1x	VNS20081	24	9.30963	9.29667	9.33041	9.31224	0.0139005
0x	SL1344gyrA	0	4.617	4.62531	4.83251	4.69161	0.0996903
0x	SL1344gyrA	2	5.23045	5.43457	5.40824	5.35775	0.0906568
0x	SL1344gyrA	4	6.35793	6.24551	6.26007	6.28784	0.0499199
0x	SL1344gyrA	6	7.58659	7.57978	7.45637	7.54091	0.0598477
0x	SL1344gyrA	8	8.27875	8.36173	8.36922	8.33657	0.0409935
0x	SL1344gyrA	24	8.8451	9.09342	8.99123	8.97658	0.101905
1x	SL1344gyrA	0	4.54407	4.62325	4.99123	4.71951	0.19483
1x	SL1344gyrA	2	5.20412	5.26951	5.27875	5.2508	0.0332195
1x	SL1344gyrA	4	6.04922	5.9345	6.15229	6.04533	0.0889547
1x	SL1344gyrA	6	7.25042	7.23553	7.36173	7.28256	0.0563101
1x	SL1344gyrA	8	7.97313	7.9345	8.33041	8.07935	0.17823
1x	SL1344gyrA	24	8.88081	8.9345	8.95424	8.92318	0.0310263

## Sheet: fig1c
Isolate	Hour	averageLength
SDS012	2	6.670321449542215
SDS012	4	8.970443345200392
SDS012	6	9.510285154756813
SDS012	8	9.282018318538906
SDS012	10	7.184185261019308
SDS012	12	6.127583365082609
SDS012	14	3.843320969995738
SDS012	16	2.9967754632065335
SDS012	18	2.7605251277023344
SDS012	20	2.5965806408600027
SDS012	24	2.5048043769141244
SDS012	22	2.472817155299067
VNS20081	2	5.346483896202475
VNS20081	4	6.092689063810413
VNS20081	6	3.51394
VNS20081	8	3.1576128030595436
VNS20081	10	2.815893769264855
VNS20081	12	2.676550876263558
VNS20081	14	2.5964358249804507
VNS20081	16	2.5338173774159607
VNS20081	18	2.4671564449050756
VNS20081	20	2.330209064468086
VNS20081	24	2.266510287380388
VNS20081	22	2.2056366194659196
SL1344	2	5.493122851845621
SL1344	4	6.818298870050136
SL1344	6	5.124809850368932
SL1344	8	3.9021143086344736
SL1344	10	3.6598466750755483
SL1344	12	3.558213771235852
SL1344	14	3.350664120708524
SL1344	16	3.1776386246439685
SL1344	18	2.9980941792182905
SL1344	20	2.677490955167052
SL1344	22	2.6056511959417876
SL1344	24	2.5403948355406882
SL1344gyrA	2	4.147857212633664
SL1344gyrA	4	4.913064282157109
SL1344gyrA	6	4.704701920346683
SL1344gyrA	8	3.8054150933742505
SL1344gyrA	10	4.058288267439174
SL1344gyrA	12	4.020352101547877
SL1344gyrA	14	4.138610437020861
SL1344gyrA	16	4.101642068007317
SL1344gyrA	18	3.689968712488057
SL1344gyrA	20	4.1098821068988896
SL1344gyrA	22	3.6815460750679523
SL1344gyrA	24	3.9447323084912114

## Sheet: fig2a
Isolate	Concentration	Hour	Single_cells...Spot.Area..¬µm.._mean	Single_cells...Spot.Roundness_mean	Single_cells...bacteria.Area..¬µm.._mean	Single_cells...bacteria.Roundness_mean	Single_cells...bacteria.Width..¬µm._mean	Single_cells...bacteria.Length..¬µm._mean	Single_cells...bacteria.Ratio.Width.to.Length_mean	Single_cells...Bacteria.DAPI.Symmetry.02_mean	Single_cells...Bacteria.DAPI.Symmetry.03_mean	Single_cells...Bacteria.DAPI.Symmetry.04_mean	Single_cells...Bacteria.DAPI.Symmetry.05_mean	Single_cells...Bacteria.DAPI.Symmetry.12_mean	Single_cells...Bacteria.DAPI.Symmetry.13_mean	Single_cells...Bacteria.DAPI.Symmetry.14_mean	Single_cells...Bacteria.DAPI.Symmetry.15_mean	Single_cells...Bacteria.DAPI.Threshold.Compactness.30._mean	Single_cells...Bacteria.DAPI.Threshold.Compactness.40._mean	Single_cells...Bacteria.DAPI.Threshold.Compactness.50._mean	Single_cells...Bacteria.DAPI.Threshold.Compactness.60._mean	Single_cells...Bacteria.DAPI.Axial.Small.Length_mean	Single_cells...Bacteria.DAPI.Axial.Length.Ratio_mean	Single_cells...Bacteria.DAPI.Radial.Mean_mean	Single_cells...Bacteria.DAPI.Radial.Relative.Deviation_mean	Single_cells...Bacteria.DAPI.Profile.1.2_mean	Single_cells...Bacteria.DAPI.Profile.2.2_mean	Single_cells...Bacteria_CSA.Symmetry.02_mean	Single_cells...Bacteria_CSA.Symmetry.03_mean	Single_cells...Bacteria_CSA.Symmetry.04_mean	Single_cells...Bacteria_CSA.Symmetry.05_mean	Single_cells...Bacteria_CSA.Symmetry.12_mean	Single_cells...Bacteria_CSA.Symmetry.13_mean	Single_cells...Bacteria_CSA.Symmetry.14_mean	Single_cells...Bacteria_CSA.Symmetry.15_mean	Single_cells...Bacteria_CSA.Threshold.Compactness.30._mean	Single_cells...Bacteria_CSA.Threshold.Compactness.40._mean	Single_cells...Bacteria_CSA.Threshold.Compactness.50._mean	Single_cells...Bacteria_CSA.Threshold.Compactness.60._mean	Single_cells...Bacteria_CSA.Axial.Small.Length_mean	Single_cells...Bacteria_CSA.Axial.Length.Ratio_mean	Single_cells...Bacteria_CSA.Radial.Mean_mean	Single_cells...Bacteria_CSA.Radial.Relative.Deviation_mean	Single_cells...Bacteria_CSA.Profile.1.2_mean	Single_cells...Bacteria_CSA.Profile.2.2_mean	Single_cells...FITC_dead.Symmetry.02_mean	Single_cells...FITC_dead.Symmetry.03_mean	Single_cells...FITC_dead.Symmetry.04_mean	Single_cells...FITC_dead.Symmetry.05_mean
D23580	0x	2	-0.53305	0.709657	-0.53305	0.709657	0.384647	-0.618781	0.48751	-0.366372	-1.50732	-0.575816	-1.14435	-0.363486	-1.09615	-0.542275	-0.963468	0.677433	0.651082	0.613266	0.557275	-0.15703	0.412259	-0.605964	-0.879468	-1.14965	0.48562	-0.400272	-1.19694	-0.600846	-0.94791	-0.368827	-0.91794	-0.545072	-0.890421	0.670167	0.673183	0.650356	0.435939	-0.0306398	0.406804	-0.587138	-0.751786	0.342648	-0.586469	0.00405635	-0.983641	-0.307556	-0.746373
D23580	0x	2	-0.596796	0.706919	-0.596796	0.706919	0.159972	-0.653169	0.525684	-0.416752	-1.30143	-0.583799	-1.04086	-0.40798	-0.647347	-0.548709	-0.80919	0.700927	0.697797	0.656083	0.571398	-0.286897	0.444538	-0.636518	-0.89204	-0.685414	0.314897	-0.452921	-1.05388	-0.590095	-0.75349	-0.429787	-0.336102	-0.547923	-0.681623	0.68018	0.680097	0.684475	0.658193	-0.248312	0.460431	-0.639207	-0.630715	-0.131938	-0.00925475	-0.103417	-0.88849	-0.363288	-0.672259
D23580	0x	2	-0.657481	0.739675	-0.657481	0.739675	0.0652093	-0.706836	0.65577	-0.625922	-0.835776	-0.699622	-0.693999	-0.594552	0.299085	-0.659033	-0.490796	0.744816	0.754495	0.756912	0.774031	-0.315163	0.599711	-0.690452	-0.870871	-0.345567	0.158259	-0.646485	-0.736655	-0.688476	-0.727279	-0.627877	0.355716	-0.658735	-0.540249	0.72305	0.734426	0.743723	0.762998	-0.317041	0.636899	-0.703621	-0.634145	-0.249462	0.136086	-0.369285	-0.655154	-0.519351	-0.511094
D23580	0x	4	-0.802366	0.506443	-0.802366	0.506443	-1.09725	-0.747644	0.375437	-0.478875	-1.38502	-0.519859	-0.67867	-0.393507	0.0115491	-0.441325	-0.434557	0.610763	0.675244	0.72219	0.775206	-0.917346	0.384488	-0.740606	-0.586057	0.919639	-0.0994092	-0.467299	-0.564941	-0.528921	-0.314065	-0.408328	0.146736	-0.465947	-0.367178	0.529667	0.532319	0.517189	0.480893	-0.905301	0.414876	-0.741294	-0.499382	1.58493	-1.54296	-0.293019	-0.714259	-0.389504	-0.384024
D23580	0x	4	-0.815705	0.473941	-0.815705	0.473941	-1.23358	-0.748675	0.310987	-0.409602	-1.26244	-0.479557	-0.499615	-0.317407	0.270774	-0.392511	-0.294496	0.587228	0.649959	0.688562	0.734762	-0.994748	0.312672	-0.742305	-0.513444	1.02016	-0.120333	-0.407124	-0.45969	-0.494759	-0.207949	-0.339321	0.229904	-0.42418	-0.290915	0.506667	0.515273	0.520211	0.531627	-0.990646	0.349295	-0.745345	-0.442508	1.62877	-1.57489	-0.245735	-0.597415	-0.375971	-0.258744
D23580	0x	4	-0.849863	0.478385	-0.849863	0.478385	-1.37435	-0.769523	0.313733	-0.437352	-1.01546	-0.488685	-0.254372	-0.334326	0.757481	-0.396286	-0.0999592	0.599296	0.677806	0.729368	0.789501	-1.09737	0.320155	-0.766906	-0.468099	1.15021	-0.146912	-0.429085	-0.181247	-0.49845	-0.0138366	-0.354774	0.726075	-0.424914	-0.116864	0.517625	0.535021	0.537347	0.570662	-1.10707	0.357006	-0.770418	-0.43107	1.74323	-1.69179	-0.266907	-0.434381	-0.384724	0.00353564
D23580	0x	6	-0.789035	1.09291	-0.789035	1.09291	-0.0332339	-0.872357	1.06438	-0.944071	-1.33072	-1.04162	-1.4874	-0.973471	-1.45798	-1.0717	-1.37005	1.02453	1.01206	1.00446	0.971328	-0.603041	1.00324	-0.888429	-0.971586	-2.35747	1.89457	-0.950127	-1.11826	-1.06125	-1.38976	-0.953209	-1.24857	-1.0707	-1.31948	1.06401	1.02423	0.900784	0.537814	-0.385782	0.96879	-0.843699	-1.30354	-0.0452731	0.129363	-1.05127	-1.14267	-1.12636	-1.42352
D23580	0x	6	-0.809355	1.11375	-0.809355	1.11375	-0.0219441	-0.891547	1.14076	-1.03337	-1.43309	-1.09642	-1.61055	-1.06117	-1.3068	-1.12333	-1.40891	1.07923	1.07397	1.06918	1.01693	-0.535578	1.0738	-0.892813	-1.07483	-1.80074	1.49381	-1.00501	-1.26392	-1.06385	-1.47456	-1.02903	-1.28303	-1.09443	-1.3832	1.0899	1.078	1.02694	1.03501	-0.491766	1.04482	-0.881564	-1.11236	-1.18927	1.44066	-1.12315	-1.02559	-1.16127	-1.36752
D23580	0x	6	-0.807928	1.09884	-0.807928	1.09884	0.0593993	-0.892303	1.17242	-1.12788	-1.08056	-1.14768	-1.59539	-1.1389	-0.753509	-1.16803	-1.27651	1.083	1.07556	1.08509	1.03084	-0.326037	1.13036	-0.867794	-1.28134	-0.73674	0.610124	-1.06382	-1.21161	-1.08287	-1.43946	-1.0924	-0.941839	-1.11735	-1.28667	1.07783	1.07303	1.02687	1.08177	-0.450943	1.09847	-0.8895	-1.00757	-1.40172	1.62316	-1.16199	-0.848625	-1.16057	-1.38154
D23580	0x	8	-0.93402	1.27859	-0.93402	1.27859	-0.410437	-0.999026	1.47457	-1.35178	-1.58581	-1.27955	-1.59926	-1.43984	-1.95555	-1.35134	-1.60413	1.26213	1.27052	1.28154	1.26062	-0.783309	1.44356	-0.99589	-1.27161	-1.51722	1.74368	-1.34476	-1.40428	-1.26459	-1.58474	-1.41173	-1.84027	-1.33015	-1.55626	1.27864	1.26206	1.22556	1.13603	-0.709213	1.40864	-0.980189	-1.49144	-0.144973	0.597547	-1.40003	-1.1549	-1.29754	-1.45005
D23580	0x	8	-0.929091	1.26581	-0.929091	1.26581	-0.29184	-0.997197	1.51614	-1.42041	-1.31238	-1.29962	-1.60683	-1.50245	-1.35391	-1.36664	-1.52066	1.27603	1.25715	1.28049	1.25404	-0.618865	1.49046	-0.977238	-1.41887	-0.910175	1.11578	-1.38527	-1.4415	-1.25231	-1.60091	-1.4735	-1.53273	-1.32972	-1.55266	1.26397	1.25729	1.24138	1.30058	-0.698093	1.4702	-0.992479	-1.2837	-1.06593	1.65118	-1.4436	-1.03198	-1.29859	-1.45857
D23580	0x	8	-0.901858	1.2698	-0.901858	1.2698	-0.0229958	-0.983994	1.57748	-1.54112	-0.79388	-1.35019	-1.46099	-1.61347	-0.574412	-1.41556	-1.31151	1.2849	1.28215	1.25401	1.21039	-0.345407	1.57693	-0.94789	-1.58391	-0.298067	0.468194	-1.48624	-1.22548	-1.28658	-1.50881	-1.58078	-0.872138	-1.37206	-1.40652	1.26138	1.26446	1.24879	1.35332	-0.521835	1.56316	-0.983744	-1.22808	-1.30941	1.79129	-1.52236	-0.807608	-1.31827	-1.36254
D23580	0x	10	-0.960753	1.14006	-0.960753	1.14006	-0.783466	-0.995561	1.29839	-1.25815	-0.711822	-1.20141	-1.28706	-1.30348	-0.975288	-1.24199	-1.31419	1.18657	1.21224	1.23829	1.26672	-0.950919	1.29591	-0.99577	-1.17008	-0.763958	1.37137	-1.23	-0.817911	-1.16716	-1.23866	-1.28065	-0.884893	-1.21408	-1.27451	1.15723	1.15452	1.12417	1.00346	-0.864711	1.27748	-0.976486	-1.38439	0.502971	-0.18327	-1.32812	-0.978628	-1.22759	-1.28481
D23580	0x	10	-0.959226	1.14844	-0.959226	1.14844	-0.696958	-0.995265	1.33848	-1.30324	-0.640595	-1.21262	-1.26354	-1.34584	-0.566905	-1.25158	-1.24061	1.1991	1.22279	1.25142	1.30924	-0.860198	1.32899	-0.984962	-1.24036	-0.430428	1.01705	-1.28244	-0.818186	-1.17452	-1.31506	-1.34292	-0.550374	-1.23059	-1.2813	1.16947	1.17248	1.16784	1.16591	-0.861031	1.33398	-0.987719	-1.2336	-0.0717998	0.549998	-1.37456	-0.828086	-1.23755	-1.33615
D23580	0x	10	-0.948045	1.13602	-0.948045	1.13602	-0.538582	-0.992887	1.3989	-1.41902	0.0209259	-1.26456	-1.01386	-1.45748	0.593355	-1.30176	-0.981029	1.18535	1.2048	1.24075	1.30668	-0.662645	1.41998	-0.969553	-1.36401	0.0582249	0.488467	-1.37899	-0.35369	-1.20488	-1.22561	-1.44873	0.236036	-1.2681	-1.14891	1.15602	1.17382	1.17758	1.2466	-0.767414	1.43105	-0.992047	-1.18047	-0.371427	0.876091	-1.45072	-0.548569	-1.24655	-1.15036
D23580	0x	12	-1.01526	1.07767	-1.01526	1.07767	-1.2576	-1.02284	1.17916	-1.27362	-1.07708	-1.21522	-1.20617	-1.29296	-1.11937	-1.24401	-1.30452	1.20901	1.27171	1.3189	1.38668	-1.1738	1.26827	-1.03132	-1.05242	-0.309561	1.33006	-1.13616	-0.761694	-1.12486	-1.16128	-1.16417	-0.840093	-1.15708	-1.20792	1.12025	1.12192	1.0798	0.978877	-1.14848	1.16401	-1.00479	-1.3101	0.958986	-0.585333	-1.23292	-0.837828	-1.18818	-1.16126
D23580	0x	12	-1.00946	1.08901	-1.00946	1.08901	-1.1782	-1.01895	1.20186	-1.31217	-0.867707	-1.22795	-1.31841	-1.32061	-0.699097	-1.25194	-1.25796	1.19921	1.26495	1.31831	1.37302	-1.0386	1.28218	-1.01063	-1.20164	0.246783	0.73199	-1.17704	-0.878069	-1.12648	-1.23291	-1.21048	-0.723733	-1.16646	-1.24009	1.12817	1.12977	1.12528	1.15224	-1.1308	1.20248	-1.01011	-1.18147	0.543075	-0.071538	-1.2731	-0.860494	-1.19665	-1.19715
D23580	0x	12	-1.0046	1.03667	-1.0046	1.03667	-1.14149	-1.00887	1.18381	-1.31559	-0.0293348	-1.21003	-0.985975	-1.32043	0.569222	-1.22425	-0.935001	1.13821	1.17548	1.23555	1.32493	-0.915233	1.27361	-0.984336	-1.33832	0.861893	0.078688	-1.18591	-0.0732474	-1.10847	-0.966908	-1.22174	0.546868	-1.14547	-0.940933	1.07477	1.0884	1.09619	1.16452	-1.09964	1.20988	-1.00401	-1.10634	0.476668	-0.00448764	-1.26985	-0.49322	-1.17332	-1.07682
D23580	0x	14	-0.981592	1.10766	-0.981592	1.10766	-1.027	-1.00443	1.21965	-1.2386	-1.34392	-1.19045	-1.49645	-1.26863	-1.75249	-1.22497	-1.5183	1.18179	1.23981	1.28069	1.30666	-1.07854	1.25368	-1.01127	-1.05931	-0.552294	1.39612	-1.15873	-0.993798	-1.1367	-1.30629	-1.18796	-1.30611	-1.16942	-1.3358	1.12793	1.11687	1.09463	0.87293	-1.00718	1.18434	-0.981182	-1.41475	0.989856	-0.681844	-1.25281	-1.06365	-1.20622	-1.3278
D23580	0x	14	-0.973565	1.06437	-0.973565	1.06437	-0.950055	-0.994527	1.19485	-1.23425	-0.763823	-1.19048	-1.40624	-1.25448	-0.885504	-1.21181	-1.30913	1.13411	1.17539	1.21292	1.24634	-0.918803	1.23143	-0.983297	-1.221	0.0773419	0.701081	-1.14244	-0.819188	-1.11014	-1.27458	-1.1799	-0.644465	-1.14537	-1.23334	1.0909	1.09728	1.08683	1.14259	-1.01874	1.1783	-0.988488	-1.1548	0.124501	0.480643	-1.25175	-0.842892	-1.19114	-1.232
D23580	0x	14	-0.945169	1.07382	-0.945169	1.07382	-0.645059	-0.981136	1.2742	-1.37911	-0.224371	-1.25162	-1.18627	-1.39697	0.207465	-1.27378	-1.05412	1.14262	1.18991	1.22771	1.25064	-0.662563	1.34877	-0.960089	-1.33229	0.317904	0.247783	-1.27302	-0.459331	-1.14538	-1.17396	-1.321	0.271672	-1.1935	-1.03114	1.09205	1.09798	1.12477	1.15408	-0.838567	1.30093	-0.983211	-1.08301	-0.325815	0.965431	-1.34903	-0.409796	-1.21046	-1.07029
D23580	0x	16	-1.00938	1.16103	-1.00938	1.16103	-1.03014	-1.03174	1.34235	-1.36853	-1.19205	-1.26071	-1.42606	-1.42093	-1.44014	-1.31266	-1.44154	1.25022	1.31214	1.3603	1.3944	-1.1399	1.40121	-1.04719	-1.0434	-0.905929	1.77615	-1.27952	-0.947334	-1.20089	-1.35948	-1.33278	-1.16121	-1.25152	-1.37661	1.18842	1.18073	1.16693	1.10481	-1.04459	1.32578	-1.01529	-1.43131	0.673059	-0.200668	-1.37757	-0.946934	-1.26502	-1.31713
D23580	0x	16	-1.0021	1.17212	-1.0021	1.17212	-0.878461	-1.03348	1.41942	-1.46439	-0.856567	-1.30295	-1.41074	-1.51592	-0.971261	-1.35328	-1.3784	1.23397	1.28436	1.34329	1.41	-0.93133	1.48036	-1.02669	-1.25734	-0.272509	1.085	-1.37122	-0.915961	-1.22314	-1.40967	-1.44314	-0.860063	-1.28898	-1.3657	1.2014	1.21209	1.19864	1.24241	-1.00131	1.4303	-1.03066	-1.23866	-0.119877	0.870191	-1.47122	-0.833073	-1.29937	-1.35762
D23580	0x	16	-0.967796	1.11051	-0.967796	1.11051	-0.651377	-1.00532	1.39556	-1.51643	-0.34667	-1.30371	-1.18788	-1.54157	0.149688	-1.34245	-1.0878	1.18246	1.19421	1.2427	1.29348	-0.636945	1.47955	-0.975574	-1.45304	0.602665	0.0651006	-1.38511	-0.697726	-1.20554	-1.20836	-1.45235	-0.327789	-1.26909	-1.19009	1.13517	1.15247	1.13837	1.20431	-0.843537	1.43001	-1.0056	-1.15866	-0.219754	0.786581	-1.46151	-0.479538	-1.26309	-1.08734
D23580	0x	18	-0.972805	1.30962	-0.972805	1.30962	-0.517837	-1.03112	1.5759	-1.48038	-0.771638	-1.33717	-1.53822	-1.58364	-1.62554	-1.4201	-1.5899	1.28544	1.31141	1.34745	1.33541	-0.809339	1.57568	-1.02644	-1.26621	-1.00482	1.46554	-1.46062	-1.39198	-1.31143	-1.65944	-1.54164	-1.81068	-1.38679	-1.62575	1.30908	1.30167	1.25729	1.25931	-0.835091	1.52711	-1.02273	-1.48485	-0.386996	1.10412	-1.5663	-1.14375	-1.38057	-1.5539
D23580	0x	18	-0.945985	1.26619	-0.945985	1.26619	-0.391121	-1.00475	1.53879	-1.47277	-0.67142	-1.31868	-1.58139	-1.55895	-1.15205	-1.39073	-1.49657	1.24893	1.23268	1.2506	1.22176	-0.611097	1.53932	-0.979911	-1.45153	-0.348397	0.765043	-1.44552	-1.25413	-1.26685	-1.58564	-1.53457	-1.22885	-1.35083	-1.51386	1.26889	1.26338	1.23083	1.31816	-0.794593	1.51984	-1.01051	-1.2174	-1.28798	2.16489	-1.55035	-0.865136	-1.34708	-1.45828
D23580	0x	18	-0.917309	1.24586	-0.917309	1.24586	-0.151518	-0.984004	1.576	-1.58868	-0.570238	-1.36763	-1.42746	-1.6631	-0.410935	-1.43618	-1.2915	1.27837	1.24978	1.21076	1.13905	-0.273719	1.61581	-0.931903	-1.77232	0.639428	-0.256537	-1.507	-0.969467	-1.27749	-1.44	-1.60517	-0.555253	-1.3662	-1.37282	1.24289	1.2374	1.23402	1.31692	-0.637583	1.58244	-0.994857	-1.12639	-1.62097	2.42113	-1.5914	-0.627047	-1.34716	-1.3082
D23580	0x	20	-1.01007	1.31519	-1.01007	1.31519	-0.771622	-1.05677	1.57937	-1.53694	-0.516306	-1.36973	-1.3448	-1.64199	-1.50336	-1.46114	-1.54473	1.30357	1.34286	1.38632	1.39624	-0.940667	1.62635	-1.05714	-1.14873	-0.845126	1.58657	-1.47914	-1.41084	-1.33603	-1.71892	-1.56126	-1.93829	-1.41533	-1.66891	1.33147	1.31173	1.30238	1.29046	-0.950788	1.54516	-1.04393	-1.58665	0.146996	0.533382	-1.59075	-1.16991	-1.40279	-1.52603
D23580	0x	20	-1.0086	1.27531	-1.0086	1.27531	-0.767854	-1.05407	1.56031	-1.5119	-0.488009	-1.34751	-1.31141	-1.60671	-1.12843	-1.43268	-1.4593	1.24992	1.25572	1.28719	1.32293	-0.883369	1.58752	-1.04296	-1.25039	-0.496882	1.26063	-1.48602	-1.20461	-1.30959	-1.56826	-1.57599	-1.34109	-1.3988	-1.5768	1.2925	1.29891	1.29808	1.37281	-1.00161	1.5602	-1.05813	-1.31255	-0.759614	1.84644	-1.59037	-0.898668	-1.38737	-1.45072
D23580	0x	20	-0.992257	1.23202	-0.992257	1.23202	-0.698692	-1.04074	1.53266	-1.57226	-0.248947	-1.36874	-1.24676	-1.64462	-0.326482	-1.44093	-1.24732	1.23813	1.20188	1.18393	1.22831	-0.672568	1.60127	-1.00851	-1.54149	0.385273	0.335989	-1.50692	-0.863169	-1.30069	-1.44639	-1.59723	-0.713608	-1.38913	-1.43157	1.25542	1.27052	1.25836	1.34025	-0.936369	1.57249	-1.05159	-1.19215	-0.914341	1.98335	-1.58876	-0.65878	-1.36185	-1.23171
D23580	0x	24	-1.03784	1.27129	-1.03784	1.27129	-1.01206	-1.06779	1.56982	-1.64799	-0.746709	-1.41757	-1.25294	-1.73851	-1.58557	-1.50513	-1.54797	1.31466	1.41312	1.48739	1.59744	-1.03081	1.69197	-1.07181	-0.960986	-0.491507	1.4869	-1.46175	-1.22635	-1.31383	-1.52063	-1.54705	-1.63897	-1.39915	-1.53209	1.30042	1.29968	1.27988	1.31784	-1.11154	1.53309	-1.05626	-1.56161	0.274065	0.541966	-1.57214	-1.10548	-1.37785	-1.43724
D23580	0x	24	-1.02051	1.23568	-1.02051	1.23568	-0.954351	-1.04942	1.5161	-1.60049	-0.423347	-1.37921	-1.33534	-1.67489	-0.870904	-1.45612	-1.40146	1.25635	1.29611	1.37966	1.4646	-0.903445	1.62472	-1.03767	-1.15253	-0.00497033	0.922794	-1.42397	-1.02245	-1.26332	-1.47638	-1.51928	-1.15827	-1.35467	-1.47333	1.26295	1.25778	1.2514	1.34167	-1.12325	1.50837	-1.05511	-1.25651	-0.611721	1.83225	-1.54114	-0.78534	-1.34305	-1.35169
D23580	0x	24	-1.0032	1.25996	-1.0032	1.25996	-0.667778	-1.04982	1.59924	-1.72542	-0.403941	-1.44402	-1.24107	-1.79038	-0.245914	-1.51353	-1.21202	1.29406	1.28609	1.32607	1.39543	-0.594161	1.71843	-1.01127	-1.5039	0.686117	0.0130247	-1.53663	-0.818593	-1.31763	-1.34725	-1.64185	-0.641896	-1.41581	-1.34455	1.28183	1.29357	1.27571	1.35256	-0.941482	1.62156	-1.05774	-1.22522	-0.982423	2.04537	-1.61889	-0.597274	-1.37593	-1.21279
D23580	0x	2	-0.578601	0.710699	-0.578601	0.710699	0.17996	-0.642184	0.498139	-0.402054	-1.46546	-0.571323	-1.09668	-0.382445	-0.876112	-0.528462	-0.838768	0.683138	0.679257	0.661001	0.605077	-0.30871	0.41788	-0.634919	-0.7716	-0.99873	0.559004	-0.453766	-1.05494	-0.608017	-0.704518	-0.417703	-0.447905	-0.554739	-0.659472	0.680386	0.69044	0.68263	0.569436	-0.180562	0.444267	-0.622154	-0.685675	0.222205	-0.410621	-0.0787042	-0.959973	-0.346044	-0.755265
D23580	0x	2	-0.60835	0.683071	-0.60835	0.683071	0.0504403	-0.654015	0.478413	-0.389526	-1.17595	-0.547927	-0.766523	-0.363016	-0.386226	-0.501906	-0.630722	0.670322	0.662039	0.630041	0.584653	-0.375258	0.395369	-0.644197	-0.766174	-0.663938	0.381066	-0.437319	-1.00805	-0.575488	-0.652359	-0.398413	-0.208992	-0.523696	-0.572844	0.662069	0.675457	0.663047	0.702561	-0.322167	0.424391	-0.647724	-0.546791	-0.151174	0.0460164	-0.108391	-0.896359	-0.358922	-0.567984
D23580	0x	2	-0.666052	0.681753	-0.666052	0.681753	-0.107218	-0.69474	0.530789	-0.514175	-0.635972	-0.6122	-0.501986	-0.464692	0.624687	-0.556793	-0.307535	0.701401	0.696165	0.693627	0.650678	-0.421715	0.473422	-0.682157	-0.759374	-0.129838	0.0898967	-0.557968	-0.719868	-0.628141	-0.545033	-0.518577	0.659278	-0.579156	-0.342062	0.673487	0.693647	0.691858	0.727682	-0.428757	0.526054	-0.700789	-0.504157	-0.139651	0.0665194	-0.258705	-0.540812	-0.439681	-0.287522
D23580	0x	4	-0.78305	0.483626	-0.78305	0.483626	-1.04446	-0.733581	0.356755	-0.456676	-1.2946	-0.498955	-0.552496	-0.374268	0.215034	-0.421486	-0.327237	0.585492	0.644836	0.689352	0.746307	-0.870557	0.368576	-0.72569	-0.568258	0.872231	-0.0962132	-0.449239	-0.461367	-0.508386	-0.16938	-0.388118	0.392892	-0.443704	-0.24664	0.504521	0.515017	0.509738	0.456581	-0.83766	0.396904	-0.721526	-0.510432	1.7368	-1.82875	-0.299095	-0.603016	-0.396406	-0.249485
D23580	0x	4	-0.795885	0.437651	-0.795885	0.437651	-1.16515	-0.72983	0.301714	-0.400937	-0.969876	-0.454996	-0.288837	-0.313694	0.657442	-0.373857	-0.12845	0.546168	0.61424	0.65521	0.709802	-0.944987	0.310044	-0.723391	-0.499203	0.989955	-0.121782	-0.396067	-0.24106	-0.469757	-0.0504892	-0.331939	0.684297	-0.400576	-0.121061	0.470561	0.480776	0.497383	0.512222	-0.921215	0.342829	-0.721408	-0.461719	1.77794	-1.86636	-0.258153	-0.428976	-0.376533	-0.0625898
D23580	0x	4	-0.824609	0.444763	-0.824609	0.444763	-1.27793	-0.746761	0.294943	-0.403022	-0.805257	-0.457891	-0.0767511	-0.306797	1.04164	-0.369112	0.0365385	0.560875	0.631414	0.681023	0.731849	-1.03238	0.296762	-0.742778	-0.45985	1.1116	-0.147071	-0.396923	-0.0594434	-0.467644	0.0991251	-0.324286	1.03653	-0.393778	0.015772	0.481664	0.50054	0.51817	0.55502	-1.02096	0.329715	-0.74158	-0.437165	1.86111	-1.95462	-0.263554	-0.351194	-0.380601	0.0966508
D23580	0x	6	-0.827753	1.04905	-0.827753	1.04905	-0.286642	-0.883249	1.04251	-0.979393	-0.684104	-1.0319	-1.06558	-0.993071	-0.288525	-1.05118	-1.01091	1.03376	1.02882	1.02638	1.00924	-0.646227	1.00271	-0.88305	-1.05106	-1.19608	1.22398	-0.982377	-0.570793	-1.03091	-1.16724	-0.987807	-0.232412	-1.04031	-1.04937	1.03877	1.03101	0.987502	0.875046	-0.557843	0.990585	-0.863344	-1.14488	0.0405123	0.0618839	-1.07198	-0.629386	-1.1039	-1.15135
D23580	0x	6	-0.821526	0.995783	-0.821526	0.995783	-0.249161	-0.874336	1.01736	-0.954931	-0.230723	-1.01972	-1.0071	-0.964129	0.146589	-1.03312	-0.94389	0.996707	0.984121	0.991015	0.956757	-0.56698	0.971473	-0.862747	-1.11354	-0.781237	0.853539	-0.94476	-0.440732	-0.994382	-0.985793	-0.958496	0.140542	-1.01089	-0.951456	0.990781	0.981088	0.96557	0.974506	-0.578451	0.965708	-0.864513	-0.995369	-0.525466	0.72599	-1.07342	-0.551334	-1.09328	-1.02393
D23580	0x	6	-0.825476	1.04791	-0.825476	1.04791	-0.125791	-0.888654	1.1458	-1.13626	-0.105338	-1.12248	-1.06623	-1.15429	0.366451	-1.14108	-0.995459	1.05527	1.03265	1.02609	1.03318	-0.389265	1.14346	-0.863561	-1.2793	-0.356042	0.421849	-1.11542	-0.631258	-1.06929	-1.1169	-1.14663	0.0329026	-1.1044	-1.04092	1.04608	1.04697	1.04219	1.0867	-0.474597	1.14359	-0.885119	-0.994498	-0.750103	0.957014	-1.20341	-0.566395	-1.14682	-1.10662
D23580	0x	8	-0.919146	1.22699	-0.919146	1.22699	-0.365566	-0.983445	1.43463	-1.33866	-1.30979	-1.25919	-1.53781	-1.41891	-1.62747	-1.32472	-1.51848	1.21475	1.21985	1.24147	1.24437	-0.726993	1.41954	-0.979227	-1.23272	-1.3703	1.57703	-1.32461	-1.33614	-1.2393	-1.54216	-1.38947	-1.64707	-1.30114	-1.50069	1.22034	1.19679	1.1784	1.12691	-0.664823	1.3871	-0.965647	-1.44524	-0.130792	0.531655	-1.38485	-0.977379	-1.27441	-1.41351
D23580	0x	8	-0.903076	1.22682	-0.903076	1.22682	-0.207208	-0.976323	1.47701	-1.38822	-0.861715	-1.27892	-1.46822	-1.46812	-0.838411	-1.34226	-1.38581	1.20253	1.19241	1.18886	1.18987	-0.542705	1.45905	-0.955571	-1.37053	-0.88832	1.04873	-1.36466	-1.10063	-1.23437	-1.48255	-1.4479	-1.0386	-1.30746	-1.44944	1.2232	1.21538	1.17972	1.2586	-0.625126	1.44617	-0.973333	-1.2315	-1.12018	1.66752	-1.44899	-0.919951	-1.28806	-1.4575
D23580	0x	8	-0.87761	1.16992	-0.87761	1.16992	-0.0384994	-0.957328	1.46287	-1.43784	-0.635536	-1.29977	-1.46485	-1.50102	-0.351614	-1.35209	-1.25896	1.18414	1.16009	1.13811	1.13687	-0.306536	1.47429	-0.919379	-1.54328	-0.158733	0.328021	-1.37082	-0.886359	-1.22718	-1.39758	-1.45504	-0.532461	-1.29855	-1.31529	1.16415	1.17207	1.13865	1.24793	-0.505593	1.44904	-0.956823	-1.17063	-1.28287	1.71254	-1.44193	-0.657801	-1.28183	-1.35445
D23580	0x	10	-0.869881	1.27596	-0.869881	1.27596	0.0516187	-0.962583	1.52136	-1.39721	-1.12379	-1.29552	-1.60445	-1.48338	-1.78932	-1.37195	-1.60742	1.23051	1.25082	1.27417	1.26275	-0.550548	1.48209	-0.966656	-1.15192	-2.11729	1.87236	-1.38103	-1.35341	-1.27444	-1.66165	-1.45327	-1.76058	-1.34745	-1.61586	1.24933	1.22858	1.19034	1.11753	-0.449251	1.44691	-0.948547	-1.44467	-0.890676	1.30019	-1.4807	-1.10331	-1.33111	-1.58784
D23580	0x	10	-0.879387	1.27919	-0.879387	1.27919	0.0546446	-0.968738	1.54333	-1.45033	-0.854149	-1.32177	-1.56548	-1.52738	-1.03946	-1.3882	-1.48429	1.2359	1.24883	1.25672	1.2601	-0.445551	1.51264	-0.955012	-1.32563	-1.37757	1.24491	-1.42743	-1.20796	-1.27845	-1.6674	-1.51398	-1.17471	-1.3561	-1.55282	1.25903	1.26121	1.21898	1.28965	-0.49853	1.50511	-0.970205	-1.23653	-1.63267	2.21073	-1.52191	-0.8111	-1.33429	-1.49299
D23580	0x	10	-0.874348	1.24614	-0.874348	1.24614	0.121404	-0.965251	1.54721	-1.5149	-0.736565	-1.35089	-1.50156	-1.57797	-0.565418	-1.41702	-1.34518	1.24139	1.22164	1.18843	1.21228	-0.249917	1.54402	-0.928741	-1.55062	-0.411436	0.413303	-1.43772	-1.12104	-1.27484	-1.5718	-1.52761	-0.784542	-1.35808	-1.43886	1.23305	1.23488	1.21688	1.29756	-0.454601	1.51433	-0.967936	-1.17018	-1.64558	2.15829	-1.52822	-0.659982	-1.33928	-1.32362
D23580	0x	12	-0.956885	1.13804	-0.956885	1.13804	-0.780812	-0.992679	1.27506	-1.28062	-1.145	-1.22562	-1.52866	-1.32047	-1.57439	-1.26501	-1.51525	1.19659	1.23837	1.27951	1.33448	-0.94391	1.30666	-0.998748	-1.09083	-0.845336	1.44379	-1.20414	-0.781584	-1.16869	-1.3149	-1.24224	-1.03907	-1.21066	-1.32387	1.1459	1.14205	1.10938	0.889877	-0.844117	1.23763	-0.967326	-1.46233	0.860594	-0.671374	-1.32347	-0.993997	-1.24499	-1.42339
D23580	0x	12	-0.956146	1.11857	-0.956146	1.11857	-0.787934	-0.990654	1.24849	-1.26878	-0.848183	-1.21433	-1.52337	-1.29188	-1.00808	-1.24551	-1.40811	1.16414	1.19952	1.23019	1.26409	-0.874805	1.27114	-0.983107	-1.19411	-0.342381	0.951415	-1.19747	-0.911751	-1.15023	-1.33627	-1.23917	-0.822535	-1.19586	-1.32238	1.13602	1.13531	1.11766	1.1686	-0.905913	1.23402	-0.980542	-1.22853	0.0478488	0.388054	-1.31781	-0.840823	-1.23282	-1.33385
D23580	0x	12	-0.939148	1.09705	-0.939148	1.09705	-0.631866	-0.976598	1.26082	-1.28942	-0.493871	-1.21848	-1.40208	-1.3104	-0.310995	-1.24664	-1.18065	1.1355	1.17315	1.18719	1.20605	-0.688952	1.27999	-0.950663	-1.35635	0.231409	0.301834	-1.20647	-0.732651	-1.13957	-1.31734	-1.25108	-0.245887	-1.18612	-1.19758	1.11208	1.12899	1.11994	1.18208	-0.843174	1.24058	-0.97255	-1.12374	-0.283209	0.723107	-1.30939	-0.595244	-1.22075	-1.26249
D23580	0x	14	-0.92027	1.17968	-0.92027	1.17968	-0.477682	-0.974938	1.33004	-1.31554	-0.878602	-1.25057	-1.47778	-1.36885	-1.43205	-1.29964	-1.49228	1.18401	1.20889	1.24487	1.26281	-0.724212	1.35327	-0.972303	-1.13286	-0.868786	1.24419	-1.2293	-1.06871	-1.1836	-1.46512	-1.27551	-1.14261	-1.23098	-1.39807	1.17496	1.15958	1.12383	1.01828	-0.741291	1.27144	-0.959737	-1.36033	-0.0834134	0.593997	-1.36325	-1.0221	-1.26892	-1.43893
D23580	0x	14	-0.922378	1.16674	-0.922378	1.16674	-0.418999	-0.976296	1.35219	-1.37268	-0.747316	-1.27567	-1.48479	-1.41343	-0.908974	-1.31646	-1.37313	1.18127	1.19076	1.21627	1.24251	-0.593083	1.38298	-0.956766	-1.31689	-0.224331	0.591087	-1.277	-1.06716	-1.18449	-1.44503	-1.33233	-0.899643	-1.23893	-1.36197	1.16909	1.16616	1.15546	1.20303	-0.754866	1.32221	-0.975895	-1.16938	-0.750816	1.41521	-1.38875	-0.861755	-1.2726	-1.42096
D23580	0x	14	-0.907148	1.15141	-0.907148	1.15141	-0.275066	-0.966072	1.38239	-1.44543	-0.65108	-1.3	-1.47403	-1.47628	-0.505223	-1.33764	-1.28575	1.19394	1.19761	1.19677	1.19892	-0.423949	1.42758	-0.933614	-1.47642	0.256116	0.0813336	-1.34903	-1.06966	-1.20188	-1.40084	-1.41152	-0.661474	-1.26081	-1.32628	1.15294	1.16413	1.1535	1.2394	-0.656671	1.38941	-0.970891	-1.12382	-0.918359	1.53789	-1.43203	-0.717539	-1.26761	-1.32953
D23580	0x	16	-0.978888	1.25073	-0.978888	1.25073	-0.709252	-1.02494	1.45924	-1.43314	-1.23504	-1.3057	-1.4713	-1.50467	-1.9538	-1.37023	-1.58819	1.28407	1.3316	1.37927	1.41296	-0.963561	1.49081	-1.03575	-1.1125	-1.2151	1.79372	-1.35301	-1.23684	-1.25716	-1.53697	-1.42012	-1.72617	-1.32028	-1.53444	1.26028	1.25036	1.2255	1.08053	-0.87019	1.4153	-1.00583	-1.53298	0.319963	0.173033	-1.49255	-1.1671	-1.33969	-1.4776
D23580	0x	16	-0.975048	1.22526	-0.975048	1.22526	-0.674331	-1.01586	1.43534	-1.41756	-1.03363	-1.2812	-1.4257	-1.47419	-1.26218	-1.33644	-1.40876	1.25832	1.29441	1.3294	1.35414	-0.8623	1.44834	-1.01089	-1.23724	-0.556248	1.17054	-1.35184	-1.15889	-1.22002	-1.41432	-1.42136	-1.19081	-1.28647	-1.39555	1.23986	1.24268	1.21742	1.26778	-0.916442	1.41049	-1.0141	-1.25326	-0.435354	1.21744	-1.4715	-0.883183	-1.30153	-1.30449
D23580	0x	16	-0.968673	1.20532	-0.968673	1.20532	-0.58647	-1.01407	1.439	-1.51564	-0.479057	-1.32808	-1.32732	-1.55018	-0.183955	-1.37271	-1.1919	1.26006	1.25671	1.30005	1.34061	-0.644824	1.49692	-0.987659	-1.44535	0.293849	0.274242	-1.40727	-0.766057	-1.24188	-1.27673	-1.47714	-0.281867	-1.30803	-1.21585	1.22205	1.22977	1.23112	1.27235	-0.836462	1.45541	-1.01632	-1.18895	-0.519919	1.21506	-1.50234	-0.585586	-1.31377	-1.20891
D23580	0x	18	-0.958041	1.31525	-0.958041	1.31525	-0.411269	-1.02348	1.57972	-1.4866	-0.727184	-1.35796	-1.56388	-1.59167	-1.74621	-1.4451	-1.63747	1.2754	1.30953	1.32939	1.29493	-0.718756	1.58378	-1.01473	-1.29693	-0.96573	1.33558	-1.46354	-1.52575	-1.32495	-1.78145	-1.54113	-1.96059	-1.40278	-1.71675	1.3133	1.29712	1.27149	1.26551	-0.777165	1.5253	-1.01522	-1.49466	-0.563648	1.26392	-1.58234	-1.21551	-1.40949	-1.6665
D23580	0x	18	-0.935984	1.29113	-0.935984	1.29113	-0.25629	-1.00866	1.60146	-1.53549	-0.488214	-1.36648	-1.61181	-1.63373	-0.861719	-1.44539	-1.49782	1.26628	1.2634	1.24976	1.24567	-0.509904	1.61031	-0.978496	-1.51068	-0.377053	0.688491	-1.48899	-1.10853	-1.29913	-1.61848	-1.58775	-1.08638	-1.39051	-1.58199	1.28629	1.27586	1.25947	1.32207	-0.709844	1.57302	-1.01034	-1.27006	-1.39603	2.24633	-1.59706	-0.796111	-1.38103	-1.53804
D23580	0x	18	-0.887934	1.25489	-0.887934	1.25489	0.0197498	-0.975851	1.55631	-1.58145	-0.238539	-1.36918	-1.49289	-1.64994	-0.31028	-1.43267	-1.34465	1.23861	1.20379	1.1575	1.1355	-0.199271	1.60205	-0.929663	-1.68358	0.212933	-0.0325931	-1.48509	-0.960539	-1.27775	-1.58268	-1.5776	-0.762803	-1.36407	-1.49937	1.24091	1.24261	1.21012	1.28172	-0.503386	1.55744	-0.982173	-1.17897	-1.62851	2.28723	-1.57991	-0.64426	-1.35556	-1.47725
D23580	0x	20	-1.03963	1.25448	-1.03963	1.25448	-1.02062	-1.07248	1.53096	-1.50409	-0.364551	-1.35772	-1.16229	-1.60372	-1.04833	-1.44457	-1.3818	1.26383	1.30443	1.33567	1.32389	-1.0386	1.58931	-1.06718	-1.20606	-0.382096	1.35886	-1.46414	-1.02503	-1.32557	-1.46053	-1.54473	-1.34815	-1.40489	-1.49399	1.28556	1.28046	1.26718	1.27856	-1.07174	1.52885	-1.06066	-1.53177	0.371048	0.319214	-1.55941	-0.955842	-1.38675	-1.38267
D23580	0x	20	-1.02305	1.25988	-1.02305	1.25988	-0.85038	-1.06437	1.59655	-1.59141	-0.417214	-1.38503	-1.27964	-1.68284	-0.688463	-1.46261	-1.35227	1.26888	1.28988	1.32038	1.36247	-0.861065	1.65081	-1.04318	-1.40121	0.099579	0.787867	-1.53106	-0.922614	-1.31612	-1.37574	-1.635	-1.00625	-1.41207	-1.46149	1.28909	1.30158	1.27437	1.36586	-1.0214	1.61939	-1.06445	-1.33445	-0.4676	1.46348	-1.61754	-0.784347	-1.38104	-1.36309
D23580	0x	20	-0.993496	1.21877	-0.993496	1.21877	-0.68951	-1.03999	1.51755	-1.5658	0.59803	-1.36669	-0.890757	-1.62636	1.13087	-1.428	-0.882817	1.25005	1.21765	1.20525	1.22103	-0.651761	1.57855	-1.00165	-1.58312	0.751389	0.0135661	-1.52505	-0.239285	-1.31061	-1.14526	-1.61047	0.214118	-1.3929	-1.16751	1.24463	1.25096	1.2676	1.36083	-0.892301	1.58182	-1.04499	-1.22683	-0.532755	1.3923	-1.56313	-0.181138	-1.35469	-1.02204
D23580	0x	24	-1.0404	1.28307	-1.0404	1.28307	-1.02019	-1.07265	1.55043	-1.66649	-0.541777	-1.44916	-1.30698	-1.74132	-1.44276	-1.53008	-1.57569	1.31537	1.41713	1.48106	1.57466	-0.975385	1.68821	-1.07045	-1.08706	-0.181659	1.14974	-1.4523	-1.11864	-1.32944	-1.56294	-1.53437	-1.65927	-1.41112	-1.59811	1.31358	1.3073	1.27904	1.3051	-1.1126	1.52109	-1.06266	-1.54887	0.182043	0.6741	-1.58333	-1.01806	-1.40664	-1.46825
D23580	0x	24	-1.03032	1.26833	-1.03032	1.26833	-0.978989	-1.05798	1.53068	-1.62433	-0.424746	-1.41225	-1.0859	-1.68681	-0.840911	-1.47847	-1.36278	1.28224	1.36461	1.41923	1.45948	-0.901058	1.63274	-1.04029	-1.25059	0.202625	0.735684	-1.45796	-1.00497	-1.29571	-1.41608	-1.54633	-1.15426	-1.38263	-1.45547	1.29899	1.29941	1.29723	1.36705	-1.12021	1.53049	-1.05915	-1.31724	-0.430109	1.55397	-1.56901	-0.805329	-1.37207	-1.30563
D23580	0x	24	-1.00865	1.30066	-1.00865	1.30066	-0.77605	-1.03628	1.62203	-1.7159	-0.0877059	-1.4304	-1.29022	-1.78508	-0.0810067	-1.50563	-1.29724	1.33139	1.34401	1.35996	1.3452	-0.699916	1.71517	-0.994228	-1.56993	0.784798	0.0549191	-1.58543	-0.669777	-1.32858	-1.40013	-1.69202	-0.747269	-1.43017	-1.47534	1.32788	1.33388	1.32593	1.38336	-1.00189	1.6619	-1.04042	-1.26371	-0.719123	1.82229	-1.65329	-0.608827	-1.379	-1.24525
D23580	1x	2	0.920405	-1.46789	0.920405	-1.46789	0.177741	1.07218	-1.59503	1.6504	-1.12537	1.6345	-0.0833222	1.63559	-1.11629	1.66284	0.540583	-1.46322	-1.47764	-1.42333	-1.36931	0.0154505	-1.62684	0.931933	1.89259	-0.0722602	-0.400939	1.6398	-0.910425	1.62157	0.289252	1.64562	-0.999561	1.66933	0.728629	-1.46551	-1.42086	-1.42898	-1.52732	0.137126	-1.63846	0.996876	1.7193	0.615761	-0.792556	1.55548	-0.573522	1.4966	0.0238109
D23580	1x	2	0.781443	-1.5106	0.781443	-1.5106	0.00133653	1.01136	-1.59098	1.64357	-0.936617	1.6381	0.0830206	1.63272	-0.902764	1.6691	0.660095	-1.49235	-1.49311	-1.43229	-1.40315	-0.120959	-1.63047	0.883554	1.92132	0.199678	-0.466954	1.60741	-0.682824	1.60976	0.310633	1.62127	-0.843042	1.66045	0.783555	-1.49612	-1.44217	-1.35517	-1.27605	-0.0493663	-1.62404	0.911831	1.8159	0.266054	-0.411493	1.53781	-0.544894	1.48919	0.0617435
D23580	1x	2	0.506996	-1.48913	0.506996	-1.48913	-0.319539	0.833105	-1.5295	1.53929	-0.611392	1.53529	0.308143	1.5592	-0.506703	1.59386	0.87865	-1.43558	-1.41633	-1.33357	-1.29156	-0.354627	-1.56618	0.696934	1.95331	0.648401	-0.586208	1.48387	-0.374773	1.48709	0.403235	1.52684	-0.402886	1.5639	1.00579	-1.45602	-1.37814	-1.23957	-1.06211	-0.336447	-1.54056	0.688051	1.88124	0.319761	-0.325754	1.45364	-0.44975	1.41107	0.370576
D23580	1x	4	1.62113	-2.05174	1.62113	-2.05174	-0.570533	2.19813	-1.751	1.8277	2.86594	1.97809	1.52004	1.66712	-0.254668	1.81982	1.05699	-1.96237	-1.90467	-1.85049	-1.82035	0.834844	-1.70397	2.22007	1.75559	0.981213	-0.63265	1.80607	2.38776	1.95853	1.36974	1.67189	-0.293761	1.82082	1.09931	-1.97923	-1.91915	-1.83991	-1.7264	0.902307	-1.70549	2.17958	1.84806	1.00562	-0.893184	1.84683	1.9404	1.98279	1.6102
D23580	1x	4	1.60324	-2.06292	1.60324	-2.06292	-0.669318	2.2253	-1.74342	1.80108	3.03221	1.9494	1.66492	1.64463	-0.0696935	1.79175	1.16231	-1.97079	-1.90189	-1.83678	-1.81781	0.999629	-1.68025	2.25681	1.76533	1.08512	-0.614487	1.78179	2.61947	1.93464	1.5374	1.64552	-0.153456	1.79337	1.15786	-1.97687	-1.91456	-1.82527	-1.71209	1.07662	-1.67653	2.20291	1.82663	0.988173	-0.853509	1.81447	2.12984	1.94572	1.78213
D23580	1x	4	1.13655	-2.01574	1.13655	-2.01574	-0.994167	1.83461	-1.68512	1.72457	2.89917	1.86039	1.58795	1.59399	-0.191169	1.74109	1.08809	-1.90431	-1.81713	-1.73024	-1.67306	0.374717	-1.63208	1.80785	1.85868	1.35479	-0.675348	1.70532	2.2812	1.84619	1.18608	1.58845	-0.297134	1.73687	1.0569	-1.92047	-1.83513	-1.72328	-1.56752	0.386165	-1.62513	1.76567	1.84856	1.09861	-0.879116	1.74883	1.77916	1.86404	1.45294
D23580	1x	6	1.74358	-1.96103	1.74358	-1.96103	-0.451227	2.33694	-1.58007	1.60967	3.39945	1.76836	1.76167	1.46695	0.143441	1.62531	1.16003	-1.86052	-1.77467	-1.70712	-1.69369	1.38226	-1.50348	2.36249	1.54705	1.16519	-0.786264	1.6105	3.16631	1.77403	1.59629	1.47781	0.01897	1.63742	1.1198	-1.89534	-1.835	-1.76877	-1.60537	1.46547	-1.50718	2.29412	1.69261	0.860126	-0.725231	1.64154	2.30871	1.78137	1.79361
D23580	1x	6	1.66994	-1.9948	1.66994	-1.9948	-0.648736	2.29535	-1.60893	1.60685	3.47465	1.76086	1.835	1.47116	0.397254	1.62501	1.22184	-1.88538	-1.80001	-1.73115	-1.7015	1.60065	-1.50901	2.29008	1.64017	1.23562	-0.726384	1.60475	3.16454	1.76081	1.59961	1.48087	0.220478	1.63343	1.16855	-1.91899	-1.83856	-1.71713	-1.56886	1.65486	-1.5113	2.21209	1.75794	0.903237	-0.705257	1.64319	2.14424	1.78054	1.65447
D23580	1x	6	1.28251	-1.86523	1.28251	-1.86523	-0.865229	1.98609	-1.50195	1.50522	3.07111	1.65488	1.637	1.38858	0.164383	1.5377	1.11688	-1.75398	-1.65909	-1.58058	-1.52633	0.866633	-1.43045	1.95842	1.61674	1.35846	-0.718525	1.49522	2.80509	1.64942	1.40969	1.38983	0.0586609	1.54106	1.08518	-1.78018	-1.71236	-1.59485	-1.40781	0.882663	-1.42566	1.89218	1.68757	1.02591	-0.786569	1.53611	1.87282	1.6669	1.53548
D23580	1x	8	1.67911	-1.95684	1.67911	-1.95684	-0.562156	2.18003	-1.54125	1.48911	3.66478	1.61758	2.42628	1.37867	1.16717	1.50726	1.6537	-1.83059	-1.71019	-1.6274	-1.5891	1.85124	-1.4037	2.17512	1.48938	1.63024	-0.97811	1.51799	2.99303	1.64856	2.02197	1.40322	0.982503	1.52968	1.56982	-1.86078	-1.80027	-1.75292	-1.76636	1.99857	-1.41731	2.20126	1.4459	1.79716	-1.85857	1.54645	2.19964	1.66483	2.2662
D23580	1x	8	1.40028	-1.86531	1.40028	-1.86531	-0.866864	1.94327	-1.4516	1.36957	3.59716	1.494	2.6066	1.28064	1.43262	1.40363	1.68651	-1.72779	-1.605	-1.50493	-1.44263	1.66946	-1.30951	1.93727	1.4532	1.77316	-0.985585	1.40191	2.99619	1.5284	2.14523	1.30453	1.30388	1.42515	1.59528	-1.75783	-1.68498	-1.57618	-1.50831	1.80591	-1.32145	1.95843	1.39152	1.89489	-1.93912	1.43725	2.16922	1.53927	2.40162
D23580	1x	8	1.03822	-1.81667	1.03822	-1.81667	-1.16504	1.63108	-1.415	1.33175	3.22634	1.45411	2.38616	1.25402	1.3496	1.38027	1.66325	-1.66692	-1.53532	-1.41251	-1.31533	1.09211	-1.28405	1.61382	1.49449	1.94331	-1.01086	1.37599	2.62507	1.50108	2.01325	1.2877	1.14429	1.4112	1.55553	-1.70063	-1.6208	-1.50102	-1.35649	1.15168	-1.30426	1.63226	1.39548	2.00954	-2.04982	1.40001	1.95738	1.50409	2.24545
D23580	1x	10	0.614134	-1.25207	0.614134	-1.25207	-0.994906	1.06775	-1.06254	1.01015	1.44515	1.08421	1.2214	0.970823	0.505419	1.04208	1.01726	-1.12895	-1.02143	-0.94293	-0.894694	0.355637	-0.99121	1.09112	0.986481	1.54421	-0.778595	1.02489	1.45362	1.08831	1.19019	0.979769	0.40741	1.04164	0.967414	-1.17239	-1.11331	-1.05313	-1.03177	0.397666	-0.987871	1.0754	0.999334	1.73236	-1.69094	1.06549	1.0873	1.11268	1.36668
D23580	1x	10	0.506167	-1.23563	0.506167	-1.23563	-1.17966	1.00067	-1.06148	0.996352	1.52889	1.06698	1.24643	0.965899	0.554322	1.03637	1.01933	-1.10786	-1.00047	-0.916836	-0.854393	0.233611	-0.98795	1.00024	1.03261	1.63706	-0.765227	1.01492	1.44786	1.07727	1.23876	0.977533	0.423997	1.03918	0.963261	-1.15182	-1.09766	-0.978506	-0.877586	0.262289	-0.985841	0.989567	1.00304	1.80539	-1.78012	1.05626	0.957183	1.09939	1.28876
D23580	1x	10	0.311983	-1.20169	0.311983	-1.20169	-1.3877	0.832524	-1.04908	0.981022	1.29101	1.04585	1.14525	0.962556	0.575987	1.03038	0.998483	-1.06561	-0.951456	-0.852576	-0.775904	-0.16843	-0.989531	0.814384	1.09976	1.75501	-0.767583	1.00334	1.20049	1.0607	1.11028	0.976178	0.449506	1.03689	0.942983	-1.11668	-1.05213	-0.938566	-0.775332	-0.184944	-0.989991	0.804512	1.0319	1.89926	-1.87906	1.04081	0.848437	1.08225	1.22898
D23580	1x	12	0.508654	-0.903638	0.508654	-0.903638	-0.112844	0.735865	-0.882326	0.933697	0.685479	0.991312	0.650106	0.874313	0.182066	0.936181	0.541291	-0.912281	-0.91213	-0.892638	-0.880068	-0.0644478	-0.887061	0.715149	0.806429	0.134679	-0.148	0.921237	1.05554	0.959209	0.841257	0.877395	0.602944	0.928371	0.729304	-0.889469	-0.82415	-0.781748	-0.688085	-0.0101109	-0.888017	0.73549	0.903138	0.124514	-0.188388	1.01035	0.699111	1.05801	0.722151
D23580	1x	12	0.517559	-0.897669	0.517559	-0.897669	-0.0830578	0.749707	-0.892436	0.985504	0.882556	1.01329	0.584713	0.926649	0.147419	0.964087	0.606815	-0.908659	-0.905365	-0.875945	-0.90357	-0.0376889	-0.930166	0.723489	0.905514	-0.061738	-0.0186915	0.940678	0.842561	0.973031	0.552363	0.905968	0.414896	0.946344	0.732732	-0.884566	-0.839786	-0.716543	-0.61509	0.0549703	-0.912791	0.740038	0.940623	0.00920369	-0.0823625	1.04391	0.751105	1.07045	0.652234
D23580	1x	12	0.328387	-0.976744	0.328387	-0.976744	-0.528691	0.667128	-0.978898	1.06707	0.471027	1.0854	0.60367	1.02587	-0.0872229	1.04886	0.599515	-0.964689	-0.968249	-0.948658	-0.941434	-0.474755	-1.03686	0.642604	1.0257	0.290866	-0.0942437	0.984479	0.522757	1.00911	0.810014	0.961128	0.421259	0.992012	0.819178	-0.934728	-0.851677	-0.730963	-0.545902	-0.389707	-0.981986	0.638948	1.04375	0.248436	-0.167876	1.1144	0.687389	1.13036	0.948551
D23580	1x	14	-0.724512	0.607061	-0.724512	0.607061	-0.98518	-0.685789	0.420686	-0.346467	-1.30886	-0.491992	-1.00489	-0.321754	-1.17961	-0.473347	-0.853565	0.634688	0.639858	0.624206	0.608925	-0.962595	0.356048	-0.684374	-0.592069	-0.12617	0.621571	-0.356941	-0.962687	-0.531049	-0.671113	-0.332235	-0.912508	-0.503078	-0.718087	0.614842	0.626326	0.617423	0.540043	-0.913126	0.364781	-0.66682	-0.641017	0.765655	-0.561375	-0.219656	-0.752294	-0.427071	-0.59156
D23580	1x	14	-0.692255	0.532677	-0.692255	0.532677	-0.86091	-0.650564	0.394022	-0.318831	-1.31437	-0.444417	-0.936526	-0.302412	-0.94322	-0.425338	-0.728266	0.566649	0.571072	0.577025	0.540161	-0.864414	0.334675	-0.647856	-0.567014	-0.0420265	0.480304	-0.328571	-0.935231	-0.464279	-0.611032	-0.316447	-0.615735	-0.445182	-0.590521	0.544101	0.549351	0.57258	0.573719	-0.862604	0.350148	-0.641877	-0.509746	0.305677	-0.0756563	-0.251794	-0.780688	-0.416637	-0.603909
D23580	1x	14	-0.709991	0.545005	-0.709991	0.545005	-0.792982	-0.671777	0.467189	-0.443909	-0.728377	-0.523311	-0.67431	-0.421843	-0.178539	-0.502142	-0.531951	0.602481	0.611265	0.611147	0.605633	-0.771648	0.432722	-0.660934	-0.65417	0.32286	0.188613	-0.454408	-0.603456	-0.535311	-0.504836	-0.441206	-0.0358665	-0.517722	-0.489422	0.562375	0.577338	0.5937	0.662344	-0.832041	0.455746	-0.674119	-0.469945	0.155616	0.0729154	-0.376676	-0.48999	-0.489312	-0.402554
D23580	1x	16	-0.752301	0.860471	-0.752301	0.860471	-0.412276	-0.781937	0.879578	-0.790338	-1.04051	-0.847006	-1.23758	-0.816526	-1.25667	-0.871132	-1.10135	0.857081	0.857514	0.834815	0.783228	-0.594991	0.834222	-0.768041	-1.00289	-0.403145	0.587918	-0.830958	-1.09599	-0.871568	-1.12927	-0.837984	-1.28289	-0.885191	-1.11061	0.859974	0.854671	0.849084	0.734935	-0.552326	0.841747	-0.760767	-1.03912	0.49769	-0.493553	-0.887059	-0.970864	-0.91892	-1.1793
D23580	1x	16	-0.72513	0.809209	-0.72513	0.809209	-0.281879	-0.750255	0.860691	-0.822275	-0.60953	-0.82964	-1.01063	-0.830954	-0.530056	-0.8442	-0.877828	0.821197	0.805162	0.785976	0.729381	-0.459696	0.828209	-0.730261	-1.0068	-0.0285391	0.210034	-0.833045	-0.867583	-0.826036	-1.00152	-0.844569	-0.683714	-0.843239	-0.926773	0.804897	0.817479	0.813772	0.853847	-0.525804	0.841489	-0.745794	-0.828394	-0.246598	0.316842	-0.873555	-0.70795	-0.87237	-0.982036
D23580	1x	16	-0.685472	0.70272	-0.685472	0.70272	-0.262338	-0.695063	0.752293	-0.752476	-0.915879	-0.746525	-0.99979	-0.747534	-0.562845	-0.745787	-0.791972	0.742991	0.746817	0.729755	0.688664	-0.363203	0.73592	-0.664983	-0.942887	0.407329	-0.187631	-0.720995	-0.893837	-0.709916	-0.967743	-0.730868	-0.673691	-0.722239	-0.806384	0.699918	0.706917	0.719518	0.793589	-0.499604	0.730838	-0.68959	-0.676408	-0.30386	0.325065	-0.752423	-0.775359	-0.751819	-0.913439
D23580	1x	18	-0.731835	0.952558	-0.731835	0.952558	0.0612783	-0.805009	0.971815	-1.0144	-0.36526	-1.0459	-1.16174	-1.02489	-0.875515	-1.05888	-1.13436	0.894534	0.882588	0.907065	0.894661	-0.239079	1.01195	-0.794884	-0.997321	-0.457843	0.307713	-0.956763	-0.822334	-0.98315	-1.15941	-0.941411	-0.885361	-0.981214	-1.09219	0.930674	0.910237	0.886871	0.762709	-0.32345	0.930111	-0.792096	-1.0703	-0.106132	0.14689	-1.00857	-0.854522	-1.04381	-1.20125
D23580	1x	18	-0.722101	0.944052	-0.722101	0.944052	0.0924484	-0.794193	0.984069	-0.999718	-0.226407	-1.0211	-1.05868	-1.0048	-0.44931	-1.03004	-0.988758	0.902128	0.838855	0.858672	0.835625	-0.204597	0.990857	-0.77542	-1.07544	-0.122597	0.0526393	-0.946021	-0.805086	-0.950855	-1.04132	-0.946765	-0.505406	-0.959943	-0.970864	0.922199	0.909611	0.912623	0.948661	-0.377388	0.940883	-0.795167	-0.890697	-0.903612	1.08021	-0.999749	-0.648149	-1.01266	-0.986291
D23580	1x	18	-0.696797	0.942393	-0.696797	0.942393	0.1795	-0.772252	1.01004	-1.0752	0.189304	-1.03957	-0.869432	-1.06989	0.545903	-1.04335	-0.81673	0.936873	0.907649	0.858393	0.812712	-0.0714714	1.03474	-0.743766	-1.17969	0.380981	-0.382175	-0.98104	-0.711788	-0.941864	-0.969809	-0.993362	0.0194876	-0.961574	-0.906715	0.921251	0.915613	0.916071	0.9592	-0.334522	0.981487	-0.777649	-0.829359	-1.12524	1.31239	-1.03168	-0.383263	-1.00361	-0.906641
D23580	1x	20	-0.891327	0.925397	-0.891327	0.925397	-0.847856	-0.899038	1.06129	-1.09666	-0.575672	-1.04408	-1.11344	-1.14436	-1.17606	-1.08278	-1.18787	0.946883	1.01171	1.03717	1.01219	-0.777959	1.13406	-0.886932	-1.06884	0.158272	0.478822	-1.0681	-0.607721	-1.01673	-1.08795	-1.0928	-0.839143	-1.0469	-1.11327	0.94507	0.955362	0.925666	0.847753	-0.820471	1.08246	-0.881733	-1.21719	0.926194	-0.717607	-1.10791	-0.841941	-1.0557	-1.04312
D23580	1x	20	-0.879904	0.85277	-0.879904	0.85277	-0.835556	-0.866786	0.980498	-1.03609	-0.280833	-0.984689	-0.895004	-1.05958	-0.55023	-1.00966	-0.946573	0.888556	0.905964	0.934833	0.926678	-0.71782	1.04001	-0.847397	-1.08169	0.536131	0.0766065	-0.996151	-0.680514	-0.92916	-1.04776	-1.02151	-0.702737	-0.962577	-0.999172	0.887809	0.888418	0.898446	0.914838	-0.878293	1.00781	-0.867464	-0.944419	0.181501	0.258843	-1.03753	-0.670475	-0.980672	-0.984441
D23580	1x	20	-0.873617	0.858319	-0.873617	0.858319	-0.717128	-0.876267	0.97771	-1.07989	-0.0383966	-1.02751	-0.773094	-1.08526	0.105758	-1.04108	-0.727312	0.895268	0.929993	0.914965	0.921096	-0.590506	1.0522	-0.8489	-1.20813	0.904354	-0.345575	-1.02018	-0.523934	-0.965152	-0.865657	-1.04019	-0.00934862	-0.989842	-0.801668	0.879323	0.886432	0.882655	0.968479	-0.794097	1.02367	-0.878771	-0.942494	0.201124	0.142512	-1.04077	-0.465038	-0.999836	-0.795953
D23580	1x	24	-0.895388	1.0815	-0.895388	1.0815	-0.728912	-0.916127	1.44587	-1.45547	-0.724635	-1.2003	-1.15515	-1.54533	-1.05454	-1.27881	-1.22098	1.13435	1.18406	1.2458	1.33626	-0.796736	1.51103	-0.903656	-1.15537	-0.203975	0.957775	-1.38157	-0.97833	-1.15636	-1.18021	-1.48888	-1.25681	-1.2486	-1.2207	1.11687	1.112	1.12766	1.16963	-0.803419	1.47654	-0.900482	-1.35451	0.267989	0.36514	-1.43223	-0.915665	-1.1833	-1.11245
D23580	1x	24	-0.868405	0.99514	-0.868405	0.99514	-0.692129	-0.869763	1.34442	-1.3649	-0.354284	-1.12894	-0.954044	-1.44237	-0.537649	-1.19208	-1.03305	1.03874	1.08228	1.14848	1.24195	-0.714305	1.40449	-0.856418	-1.14991	0.0543573	0.662153	-1.30909	-0.632244	-1.08058	-1.13518	-1.41147	-0.759617	-1.16544	-1.09164	1.03613	1.05499	1.05912	1.16673	-0.777232	1.39472	-0.872106	-1.09854	-0.113563	0.89958	-1.34672	-0.684648	-1.09806	-1.01242
D23580	1x	24	-0.836049	0.868315	-0.836049	0.868315	-0.653037	-0.823313	1.20534	-1.25262	0.0637295	-1.00935	-0.729959	-1.3044	0.277202	-1.05471	-0.760079	0.922149	0.938511	0.974441	1.04431	-0.645149	1.26367	-0.808286	-1.06492	0.376719	0.313266	-1.21663	-0.363675	-0.976139	-0.841631	-1.30848	-0.14581	-1.04982	-0.841005	0.910383	0.939159	0.989037	1.04973	-0.734041	1.29016	-0.832679	-0.93576	-0.121419	0.844483	-1.22551	-0.36407	-0.983851	-0.756799
D23580	1x	2	0.677082	-1.29077	0.677082	-1.29077	-0.0242049	0.8516	-1.43426	1.45852	-1.23712	1.42639	0.00499655	1.45996	-0.953058	1.46689	0.499134	-1.28674	-1.27452	-1.18872	-1.16343	-0.0835712	-1.4491	0.721001	1.69943	0.152764	-0.46399	1.47898	-0.844888	1.44378	0.296029	1.48917	-0.916257	1.49123	0.635073	-1.27974	-1.24357	-1.26614	-1.3083	-0.0385642	-1.47587	0.778028	1.50429	0.496341	-0.594373	1.40335	-0.618175	1.34709	-0.0269888
D23580	1x	2	0.648208	-1.37646	0.648208	-1.37646	-0.130466	0.876213	-1.49895	1.53837	-1.13647	1.51481	-0.0236356	1.53337	-1.05049	1.55042	0.514045	-1.35841	-1.34622	-1.26342	-1.233	-0.215559	-1.52532	0.740167	1.79879	0.303603	-0.523386	1.54765	-0.790137	1.52723	0.189637	1.55528	-1.06412	1.57118	0.618205	-1.35849	-1.3094	-1.26911	-1.23683	-0.207303	-1.54616	0.780833	1.64201	0.248403	-0.319566	1.47346	-0.632746	1.42301	-0.0263907
D23580	1x	2	0.482956	-1.36257	0.482956	-1.36257	-0.335993	0.762863	-1.45783	1.48363	-0.840149	1.46672	0.145911	1.49209	-0.744612	1.51223	0.641201	-1.33089	-1.30051	-1.22504	-1.1939	-0.339266	-1.4898	0.645293	1.75333	0.642383	-0.631254	1.46493	-0.572506	1.4566	0.253334	1.48547	-0.723064	1.51081	0.720428	-1.33304	-1.26735	-1.18473	-1.03884	-0.369291	-1.48572	0.654549	1.66342	0.238866	-0.260815	1.43343	-0.570884	1.39072	0.11434
D23580	1x	4	1.39651	-1.88253	1.39651	-1.88253	-0.586688	1.98672	-1.57633	1.63909	2.25174	1.79801	0.892819	1.49753	-0.851096	1.66063	0.610352	-1.78371	-1.69915	-1.65081	-1.65131	0.440377	-1.545	1.97375	1.57591	1.20725	-0.775279	1.62891	1.99855	1.78427	0.983587	1.50705	-0.891372	1.66527	0.672418	-1.81569	-1.77387	-1.70277	-1.54126	0.42002	-1.54819	1.87924	1.77274	0.66619	-0.403413	1.64371	1.6664	1.77983	1.19708
D23580	1x	4	1.22472	-1.82784	1.22472	-1.82784	-0.69022	1.84164	-1.5545	1.61636	2.15396	1.73984	1.13173	1.493	-0.587418	1.62337	0.748558	-1.72549	-1.65319	-1.60778	-1.60128	0.351381	-1.53241	1.82288	1.58318	1.26856	-0.762116	1.59048	1.84704	1.71898	1.00757	1.48835	-0.711048	1.61861	0.723806	-1.76248	-1.68768	-1.60629	-1.42694	0.33019	-1.52267	1.71929	1.76689	0.674366	-0.370644	1.60182	1.49067	1.70976	1.15356
D23580	1x	4	0.848054	-1.76758	0.848054	-1.76758	-1.03024	1.5032	-1.52758	1.55467	1.61496	1.65407	0.951171	1.46493	-0.369623	1.57263	0.822748	-1.65114	-1.56114	-1.49533	-1.4557	-0.0626162	-1.50251	1.44165	1.66871	1.49514	-0.797903	1.52452	1.32707	1.62484	0.919518	1.45822	-0.543504	1.5629	0.778238	-1.67951	-1.61468	-1.50611	-1.3563	-0.14026	-1.49215	1.34624	1.83496	0.809179	-0.41429	1.53772	1.11776	1.622	0.982183
D23580	1x	6	1.23092	-1.72675	1.23092	-1.72675	-0.744612	1.79238	-1.41636	1.41613	2.51075	1.54897	1.35733	1.30943	0.0932523	1.44155	1.00778	-1.61532	-1.51382	-1.44154	-1.41441	0.790506	-1.34303	1.79642	1.37901	1.4321	-0.85479	1.42383	2.14084	1.55485	1.22192	1.32207	-0.0922224	1.45011	0.963528	-1.64301	-1.58166	-1.50632	-1.46269	0.814265	-1.3458	1.74768	1.46241	1.2306	-1.05729	1.45388	1.65651	1.57112	1.48763
D23580	1x	6	1.11976	-1.71192	1.11976	-1.71192	-0.887151	1.72715	-1.40177	1.38413	2.6387	1.51287	1.55406	1.28825	0.382305	1.41623	1.11095	-1.59296	-1.48556	-1.40336	-1.36114	0.794343	-1.32152	1.71986	1.43311	1.48832	-0.804813	1.38848	2.23846	1.51212	1.36135	1.29748	0.23947	1.41914	1.07149	-1.63244	-1.55449	-1.44318	-1.32567	0.820302	-1.32147	1.66478	1.49927	1.26938	-1.09988	1.41362	1.65849	1.52198	1.52778
D23580	1x	6	0.854255	-1.66627	0.854255	-1.66627	-1.13621	1.51374	-1.37301	1.34809	2.43686	1.46998	1.50351	1.26701	0.420485	1.39152	1.1404	-1.53831	-1.4263	-1.33429	-1.2694	0.300312	-1.30817	1.47837	1.51153	1.64683	-0.821913	1.36173	2.08085	1.48597	1.28492	1.28001	0.18946	1.40331	1.03926	-1.58681	-1.51011	-1.40077	-1.24734	0.263113	-1.31063	1.4327	1.5191	1.40831	-1.19762	1.39133	1.5885	1.48949	1.48597
D23580	1x	8	1.61191	-1.90465	1.61191	-1.90465	-0.586725	2.14577	-1.51325	1.46754	3.28712	1.59933	2.00682	1.36348	0.743052	1.49157	1.45822	-1.78125	-1.66068	-1.57948	-1.55413	1.49701	-1.39457	2.12144	1.49242	1.55012	-0.975862	1.49486	2.63017	1.63202	1.67244	1.3881	0.566591	1.51483	1.37961	-1.81534	-1.75644	-1.72958	-1.75985	1.62841	-1.40948	2.15156	1.45123	1.71092	-1.7594	1.52835	1.89498	1.64557	1.88868
D23580	1x	8	1.40592	-1.78168	1.40592	-1.78168	-0.832398	1.94992	-1.41918	1.34618	3.38358	1.46048	2.24954	1.25788	1.06826	1.36818	1.50667	-1.65092	-1.52779	-1.44248	-1.39888	1.6038	-1.285	1.94904	1.39161	1.64328	-0.909122	1.37413	2.781	1.49125	1.87456	1.27933	0.898781	1.38601	1.41403	-1.68955	-1.61913	-1.52653	-1.48371	1.74741	-1.2955	1.97054	1.34004	1.81225	-1.83138	1.40411	2.00129	1.49876	2.09097
D23580	1x	8	1.05424	-1.74099	1.05424	-1.74099	-1.13769	1.67062	-1.38242	1.30041	3.06735	1.41055	2.10869	1.22878	0.978552	1.33932	1.45269	-1.59926	-1.47146	-1.36422	-1.28256	1.02048	-1.25894	1.63973	1.45258	1.83203	-0.937389	1.33652	2.4467	1.44585	1.75267	1.25541	0.764659	1.36126	1.35573	-1.63428	-1.55179	-1.43283	-1.30272	1.10365	-1.27316	1.6527	1.35956	1.92317	-1.93071	1.36879	1.81784	1.45817	1.94455
D23580	1x	10	0.752164	-1.37365	0.752164	-1.37365	-0.977556	1.23211	-1.13898	1.08702	1.99005	1.16907	1.45897	1.03671	0.669417	1.11859	1.13985	-1.2449	-1.13062	-1.0479	-0.996006	0.506641	-1.05711	1.25097	1.06085	1.68531	-0.877804	1.11338	1.80462	1.18579	1.42082	1.05548	0.618501	1.12796	1.12658	-1.29325	-1.23207	-1.19945	-1.22366	0.54667	-1.0622	1.24234	1.07672	1.74906	-1.6955	1.14409	1.41183	1.20179	1.58629
D23580	1x	10	0.613393	-1.31695	0.613393	-1.31695	-1.17896	1.11675	-1.09123	1.02327	1.91316	1.10326	1.51736	0.982374	0.772352	1.06277	1.14683	-1.18137	-1.06254	-0.977331	-0.918064	0.506781	-1.00452	1.13104	1.02942	1.75767	-0.854692	1.04543	1.74922	1.11919	1.45084	0.996598	0.689171	1.06997	1.10561	-1.22751	-1.15612	-1.06757	-1.036	0.546212	-1.00576	1.11156	1.03943	1.84016	-1.79615	1.06759	1.35883	1.12911	1.58765
D23580	1x	10	0.448907	-1.29027	0.448907	-1.29027	-1.34098	0.960093	-1.08457	0.996689	1.81136	1.06515	1.60858	0.974172	1.02734	1.04298	1.23792	-1.14818	-1.02605	-0.925195	-0.843131	0.270604	-0.998773	0.952028	1.09925	1.8726	-0.861838	1.02895	1.70569	1.09118	1.49368	0.994345	0.861792	1.05638	1.15179	-1.19617	-1.11821	-1.00942	-0.909833	0.260631	-1.00429	0.93915	1.05646	1.9088	-1.8644	1.05726	1.24782	1.10427	1.58525
D23580	1x	12	0.227112	-0.565984	0.227112	-0.565984	-0.108313	0.414152	-0.58292	0.615599	0.490759	0.648378	0.534281	0.604768	0.243394	0.63636	0.566302	-0.570312	-0.566097	-0.53906	-0.536232	-0.114488	-0.607906	0.405259	0.567041	-0.149744	0.0226681	0.556281	0.606452	0.596086	0.737155	0.5595	0.789735	0.605734	0.766715	-0.563301	-0.495581	-0.410168	-0.353699	-0.0157991	-0.569614	0.409012	0.640185	0.251753	-0.243152	0.692065	0.426652	0.716583	0.575365
D23580	1x	12	0.30117	-0.602662	0.30117	-0.602662	-0.0249825	0.485335	-0.610388	0.688421	0.550515	0.715369	0.406762	0.659558	0.113188	0.687863	0.488817	-0.630632	-0.634337	-0.630521	-0.613798	-0.105999	-0.662729	0.468999	0.628051	-0.333257	0.132556	0.608582	0.307529	0.651214	0.460445	0.595741	0.424018	0.64163	0.618984	-0.593404	-0.550251	-0.501932	-0.322229	-0.00542746	-0.608724	0.469747	0.697432	-0.0774551	0.00823198	0.759377	0.232898	0.774673	0.31377
D23580	1x	12	0.244564	-0.74987	0.244564	-0.74987	-0.26072	0.496861	-0.778562	0.851996	0.630931	0.865468	0.680864	0.829285	0.232879	0.844523	0.643177	-0.741165	-0.757404	-0.752727	-0.749003	-0.295696	-0.83468	0.464221	0.865771	0.133336	-0.0339808	0.758927	0.533459	0.778732	0.756076	0.763129	0.580161	0.787346	0.790366	-0.734124	-0.689215	-0.605938	-0.425056	-0.223537	-0.778686	0.44788	0.947467	0.0245494	-0.00481627	0.932945	0.260414	0.930882	0.484151
D23580	1x	14	-0.674017	0.548291	-0.674017	0.548291	-0.835597	-0.634263	0.390398	-0.349687	-0.727142	-0.443465	-0.672138	-0.32537	-0.582398	-0.419455	-0.594049	0.580699	0.575966	0.558398	0.520565	-0.808382	0.34967	-0.627402	-0.549378	0.0465543	0.372574	-0.375846	-0.658406	-0.479117	-0.496428	-0.345787	-0.352705	-0.447352	-0.506809	0.563471	0.556445	0.524061	0.458857	-0.78781	0.366063	-0.61885	-0.510903	0.580088	-0.474778	-0.266828	-0.531827	-0.402689	-0.460226
D23580	1x	14	-0.658437	0.452095	-0.658437	0.452095	-0.843027	-0.594104	0.345325	-0.307765	-0.489547	-0.39664	-0.657073	-0.280458	-0.0778255	-0.370925	-0.446337	0.488383	0.481181	0.493061	0.475124	-0.778325	0.294766	-0.586306	-0.51439	0.299576	0.165125	-0.349974	-0.477466	-0.42738	-0.502142	-0.320389	-0.000261483	-0.401205	-0.427711	0.47368	0.471511	0.499277	0.546801	-0.811244	0.3311	-0.597088	-0.359959	0.277834	-0.111481	-0.246511	-0.39933	-0.360144	-0.450558
D23580	1x	14	-0.649816	0.397718	-0.649816	0.397718	-0.846927	-0.563543	0.321894	-0.314907	-0.301958	-0.385	-0.524576	-0.276046	0.0647616	-0.34959	-0.387802	0.453045	0.45722	0.466769	0.450248	-0.739368	0.281084	-0.555331	-0.476048	0.595945	-0.0915837	-0.336634	-0.483478	-0.397745	-0.424121	-0.307606	-0.192125	-0.368342	-0.398525	0.422725	0.427627	0.434767	0.531162	-0.818865	0.315923	-0.572459	-0.293359	0.228539	-0.104229	-0.26221	-0.459819	-0.347825	-0.460296
D23580	1x	16	-0.737169	0.766064	-0.737169	0.766064	-0.533631	-0.748078	0.780036	-0.750363	-0.93822	-0.806419	-1.07759	-0.757944	-1.08012	-0.8151	-1.00421	0.801187	0.810974	0.80063	0.753717	-0.607352	0.765424	-0.734397	-0.957613	-0.0172288	0.337846	-0.757415	-0.845544	-0.80672	-0.973118	-0.756891	-0.902971	-0.813274	-0.960089	0.773665	0.762854	0.740422	0.60989	-0.593166	0.76115	-0.730244	-0.968571	0.698514	-0.744325	-0.795176	-0.806925	-0.852029	-0.967979
D23580	1x	16	-0.693764	0.692411	-0.693764	0.692411	-0.458872	-0.697384	0.702878	-0.698434	-0.778194	-0.728153	-0.866356	-0.688732	-0.483	-0.724909	-0.789637	0.735298	0.735379	0.715401	0.678506	-0.535162	0.685874	-0.684282	-0.875213	0.147283	0.13996	-0.708191	-0.656407	-0.726846	-0.80457	-0.705612	-0.39395	-0.731145	-0.776803	0.698952	0.702497	0.699313	0.68762	-0.566146	0.70475	-0.694996	-0.75426	0.218462	-0.159708	-0.725867	-0.657807	-0.759252	-0.804512
D23580	1x	16	-0.681745	0.642239	-0.681745	0.642239	-0.464506	-0.666461	0.665211	-0.672692	-0.453573	-0.684976	-0.774927	-0.658235	-0.167667	-0.673631	-0.665606	0.685296	0.68786	0.685452	0.661369	-0.511225	0.648094	-0.649279	-0.829845	0.41218	-0.0605152	-0.675169	-0.545776	-0.674542	-0.7231	-0.671441	-0.249397	-0.673644	-0.663867	0.64795	0.65928	0.666212	0.735587	-0.575163	0.666544	-0.664548	-0.658482	0.229789	-0.185581	-0.672872	-0.546921	-0.692284	-0.722745
D23580	1x	18	-0.77833	0.892031	-0.77833	0.892031	-0.373796	-0.811758	0.854844	-0.822849	-0.407307	-0.914365	-1.08982	-0.84285	-0.737724	-0.923706	-1.03122	0.864294	0.862018	0.834154	0.801769	-0.525371	0.854187	-0.796207	-1.00691	-0.136001	0.336123	-0.807035	-0.798498	-0.874947	-0.966766	-0.800246	-0.714719	-0.87286	-0.976708	0.879513	0.869909	0.85289	0.737113	-0.584816	0.80816	-0.792342	-0.996803	0.275908	-0.207389	-0.861195	-0.806946	-0.940992	-1.0324
D23580	1x	18	-0.749484	0.843479	-0.749484	0.843479	-0.241066	-0.781083	0.846381	-0.840999	-0.371201	-0.9048	-1.03786	-0.847587	-0.3224	-0.910116	-0.915402	0.845186	0.836028	0.779353	0.736404	-0.370925	0.842498	-0.748568	-1.11912	0.402507	-0.191578	-0.803129	-0.673526	-0.843324	-0.996621	-0.805615	-0.322097	-0.853511	-0.877006	0.835505	0.856442	0.851488	0.852304	-0.550314	0.808176	-0.772106	-0.826383	-0.397118	0.505828	-0.847028	-0.596952	-0.911147	-0.92545
D23580	1x	18	-0.761544	0.850454	-0.761544	0.850454	-0.186378	-0.794811	0.919724	-0.980761	0.123031	-0.959822	-0.78521	-0.972488	0.583683	-0.955395	-0.667322	0.860758	0.861868	0.849381	0.801202	-0.280122	0.94531	-0.762541	-1.19023	0.780425	-0.511448	-0.915782	-0.26394	-0.888125	-0.765986	-0.927166	0.470898	-0.898573	-0.692926	0.847903	0.860765	0.861373	0.922443	-0.522602	0.919523	-0.802623	-0.791407	-0.548034	0.688551	-0.938268	-0.264846	-0.931685	-0.696852
D23580	1x	20	-0.884607	1.00128	-0.884607	1.00128	-0.779519	-0.900426	1.14408	-1.10208	-0.690845	-1.06638	-1.16881	-1.1666	-1.39764	-1.12031	-1.26089	1.00474	1.03069	1.04082	1.008	-0.782903	1.16634	-0.880481	-1.14634	0.0260316	0.585501	-1.07611	-1.11468	-1.04199	-1.30683	-1.124	-1.46292	-1.08968	-1.28437	1.01403	1.02067	1.00012	0.964179	-0.833298	1.12385	-0.877426	-1.25327	0.595605	-0.244037	-1.14829	-1.00758	-1.10031	-1.2461
D23580	1x	20	-0.844035	0.874779	-0.844035	0.874779	-0.806071	-0.845557	1.03109	-1.05223	-0.441475	-1.00206	-1.19364	-1.09157	-0.88003	-1.03986	-1.12746	0.924666	0.939717	0.938865	0.937652	-0.683712	1.07443	-0.818225	-1.21488	0.583602	0.0244483	-1.01067	-0.844847	-0.950821	-1.22039	-1.05153	-0.965178	-0.996	-1.16848	0.896376	0.911421	0.904987	0.941868	-0.828473	1.04492	-0.834187	-1.02429	0.254995	0.216494	-1.06709	-0.788562	-1.01031	-1.12718
D23580	1x	20	-0.799586	0.809908	-0.799586	0.809908	-0.701722	-0.791545	0.924411	-1.01778	0.257094	-0.944849	-0.557558	-1.02095	0.559868	-0.956609	-0.553186	0.860219	0.851876	0.855383	0.864306	-0.568548	0.984787	-0.767275	-1.10081	0.905905	-0.360795	-0.944347	-0.17231	-0.868038	-0.751042	-0.967713	0.23909	-0.898194	-0.696597	0.832918	0.825836	0.83745	0.918823	-0.760835	0.950293	-0.790155	-0.857733	0.190606	0.146601	-0.96697	-0.269182	-0.905694	-0.609756
D23580	1x	24	-0.920997	1.10793	-0.920997	1.10793	-0.817817	-0.948627	1.40949	-1.48948	-0.819607	-1.25691	-1.15444	-1.56589	-1.31097	-1.32915	-1.37879	1.12039	1.17501	1.29078	1.40944	-0.78249	1.52117	-0.934396	-1.04793	0.0797102	0.697367	-1.329	-0.815742	-1.16302	-1.37318	-1.41859	-1.23577	-1.24604	-1.37722	1.13002	1.10988	1.10081	1.06178	-0.886982	1.40772	-0.929053	-1.4072	0.481289	0.108664	-1.39839	-0.986322	-1.20665	-1.22628
D23580	1x	24	-0.870635	0.983877	-0.870635	0.983877	-0.723808	-0.884653	1.26493	-1.3538	-0.271634	-1.13915	-0.912479	-1.4127	-0.64559	-1.19352	-1.11421	0.995137	1.00659	1.09213	1.1841	-0.675925	1.36718	-0.866153	-1.05344	0.406111	0.297359	-1.22134	-0.76737	-1.04254	-1.11104	-1.30812	-0.987162	-1.1168	-1.19428	1.01244	1.03675	1.02748	1.05009	-0.863162	1.2956	-0.882776	-1.08794	-0.209131	0.990481	-1.28315	-0.776274	-1.08572	-1.02717
D23580	1x	24	-0.847395	0.915998	-0.847395	0.915998	-0.606306	-0.856881	1.20532	-1.30261	0.0689417	-1.0764	-0.78947	-1.35024	0.414422	-1.12461	-0.793609	0.935643	0.902045	0.940846	1.01	-0.552772	1.29735	-0.828116	-1.18682	0.800539	-0.180806	-1.23215	-0.32031	-1.02479	-0.961208	-1.30884	0.0351852	-1.09204	-0.930802	0.957782	0.978548	0.986161	1.00649	-0.7744	1.28523	-0.870497	-0.940276	-0.352902	1.06604	-1.2392	-0.422322	-1.0342	-0.857537
D23580	2x	2	0.468411	-1.27112	0.468411	-1.27112	-0.41306	0.724258	-1.39823	1.40418	-0.658919	1.39144	0.209984	1.42567	-0.774174	1.44238	0.53678	-1.21874	-1.18013	-1.16789	-1.12918	-0.317016	-1.42634	0.65228	1.59139	0.694487	-0.606079	1.37105	-0.602865	1.35084	0.377617	1.41566	-0.715235	1.42362	0.633732	-1.24644	-1.2148	-1.23807	-1.24573	-0.300669	-1.41674	0.644929	1.5953	0.836577	-0.768214	1.26245	-0.438781	1.22228	0.0782078
D23580	2x	2	0.399206	-1.25218	0.399206	-1.25218	-0.426816	0.676574	-1.34664	1.33963	-0.686639	1.34373	0.208731	1.37174	-0.812981	1.40185	0.554177	-1.19922	-1.16488	-1.1276	-1.08249	-0.387372	-1.37899	0.588776	1.6181	0.709185	-0.581234	1.29066	-0.627442	1.29101	0.306219	1.34498	-0.80047	1.37073	0.632392	-1.23259	-1.18622	-1.13955	-1.09339	-0.368653	-1.35417	0.574601	1.61171	0.707187	-0.643708	1.18862	-0.474123	1.16614	0.131789
D23580	2x	2	0.215306	-1.18639	0.215306	-1.18639	-0.650119	0.527047	-1.28287	1.24111	-0.621702	1.24009	0.282023	1.29606	-0.507579	1.32138	0.655005	-1.1203	-1.0701	-1.01044	-0.934366	-0.567219	-1.30993	0.42859	1.61494	0.918785	-0.622146	1.18789	-0.609798	1.18642	0.385783	1.25976	-0.473639	1.28421	0.733327	-1.15105	-1.08853	-1.0195	-0.907191	-0.574936	-1.27601	0.410342	1.59165	0.793005	-0.688026	1.11096	-0.457935	1.08538	0.246328
D23580	2x	4	1.39607	-2.41751	1.39607	-2.41751	-0.595874	2.04418	-2.06775	2.17454	1.50603	2.31837	0.636625	2.0174	-0.838387	2.18616	1.03433	-2.30966	-2.20292	-2.16459	-2.25349	0.181966	-2.05564	1.98104	2.19605	1.71377	-1.32111	2.13857	1.3536	2.28583	0.687137	2.02063	-0.925402	2.18611	1.05122	-2.36465	-2.344	-2.27576	-2.05309	0.112327	-2.06144	1.91505	2.3524	0.929689	-0.606458	2.04208	2.42962	2.16053	1.46557
D23580	2x	4	1.32596	-2.39461	1.32596	-2.39461	-0.657203	2.01297	-2.03848	2.11618	1.59956	2.26062	0.699465	1.97777	-0.773572	2.14527	1.02599	-2.28385	-2.18324	-2.15133	-2.22544	0.134173	-2.02114	1.9303	2.24862	1.72716	-1.28464	2.06936	1.37698	2.22011	0.694942	1.96962	-0.91285	2.13498	1.01034	-2.33816	-2.29889	-2.2257	-1.97412	0.0618732	-2.01657	1.8586	2.392	0.878799	-0.549499	1.94428	2.35421	2.06489	1.52145
D23580	2x	4	0.969708	-2.2981	0.969708	-2.2981	-0.879752	1.66765	-1.9678	1.99243	1.37429	2.10231	0.982567	1.91042	-0.254282	2.04311	1.28337	-2.1751	-2.06852	-2.01224	-2.01351	-0.0595755	-1.95013	1.5681	2.29913	1.87428	-1.28388	1.93847	1.37662	2.04898	0.980339	1.89301	-0.365906	2.02125	1.26726	-2.23119	-2.18233	-2.07007	-1.80322	-0.155859	-1.93807	1.48878	2.42004	0.926914	-0.511804	1.82334	2.33705	1.9077	1.76749
D23580	2x	6	2.0657	-2.5112	2.0657	-2.5112	0.324904	2.46642	-2.09333	2.20442	1.96207	2.3656	0.866276	2.03752	-0.562115	2.21761	1.24463	-2.43715	-2.38996	-2.37529	-2.37756	0.821174	-2.08107	2.41823	2.21427	1.20097	-1.25107	2.19956	1.72418	2.365	1.09009	2.04861	-0.647994	2.22591	1.29053	-2.44849	-2.4971	-2.55234	-2.37723	0.968566	-2.09102	2.47063	2.09262	1.44443	-1.51242	2.09488	3.29969	2.2477	1.93747
D23580	2x	6	1.8215	-2.42333	1.8215	-2.42333	0.235596	2.25998	-1.98174	2.04414	1.87372	2.21335	0.786056	1.91087	-0.4231	2.09944	1.1848	-2.34257	-2.29569	-2.28748	-2.23861	0.628733	-1.96676	2.18407	2.24771	1.29379	-1.25179	2.0169	1.57557	2.19855	0.890393	1.90757	-0.526553	2.09964	1.16917	-2.38555	-2.3341	-2.31836	-2.14031	0.699395	-1.96526	2.20146	2.17946	1.18279	-1.20964	1.85846	2.82071	2.03686	1.57923
D23580	2x	6	1.4802	-2.31272	1.4802	-2.31272	-0.0489879	1.96073	-1.93132	1.97993	1.59527	2.1196	0.809125	1.8725	-0.463746	2.03776	1.13836	-2.22681	-2.17215	-2.14617	-2.06891	0.319026	-1.92059	1.87985	2.22692	1.40416	-1.23181	1.9541	1.33662	2.10732	0.896283	1.86215	-0.458734	2.02835	1.1861	-2.26679	-2.21165	-2.14401	-2.06293	0.364694	-1.91189	1.89219	2.11501	1.19188	-1.16997	1.80281	2.87512	1.94584	1.58492
D23580	2x	8	1.55593	-2.06588	1.55593	-2.06588	0.136207	1.8533	-1.71424	1.69454	1.52	1.83658	0.778864	1.61748	-0.068123	1.76656	1.15344	-1.97653	-1.91171	-1.89863	-1.84506	0.718153	-1.66748	1.81844	1.79059	1.47125	-1.33278	1.68971	1.26448	1.8443	0.891821	1.61218	-0.121477	1.76722	1.12546	-2.02771	-2.07326	-2.09505	-1.91287	0.793123	-1.65866	1.84499	1.75764	1.45289	-1.35236	1.563	2.38437	1.74487	1.42246
D23580	2x	8	1.40924	-2.00158	1.40924	-2.00158	0.0539794	1.74145	-1.65275	1.62243	1.55606	1.74985	0.859459	1.55267	-0.0400177	1.68715	1.17101	-1.91568	-1.84161	-1.82394	-1.75615	0.574717	-1.60432	1.70459	1.76697	1.42136	-1.25533	1.60363	1.41053	1.74213	0.966926	1.53687	0.0112611	1.67627	1.18281	-1.96201	-1.92802	-1.89355	-1.79177	0.66475	-1.58811	1.71961	1.75279	1.30316	-1.16239	1.48287	2.15663	1.64084	1.45619
D23580	2x	8	1.05476	-1.82262	1.05476	-1.82262	-0.153456	1.40148	-1.52384	1.45394	1.23029	1.56659	0.996171	1.42738	0.174728	1.54667	1.23472	-1.73022	-1.65999	-1.62903	-1.51762	0.283313	-1.47672	1.35301	1.69449	1.50777	-1.23022	1.43676	1.22435	1.55383	1.06565	1.41112	0.114057	1.53293	1.2142	-1.78064	-1.73724	-1.66208	-1.60712	0.302417	-1.45685	1.35435	1.66032	1.27328	-1.20012	1.33488	1.94129	1.4834	1.33547
D23580	2x	10	2.51601	-1.88223	2.51601	-1.88223	1.67303	2.2663	-1.71606	1.75953	1.37968	1.86837	1.24653	1.66669	0.3932	1.78867	1.53847	-1.9009	-1.92851	-1.94661	-1.87919	1.74958	-1.68883	2.28413	1.73149	0.405975	-1.26697	1.76523	1.41471	1.86758	1.59294	1.67702	0.351019	1.78985	1.57943	-1.91197	-2.03144	-2.23045	-2.29828	2.0008	-1.6959	2.35274	1.57901	1.40597	-1.72189	1.69014	2.49334	1.85105	1.85904
D23580	2x	10	2.382	-1.85774	2.382	-1.85774	1.7166	2.16471	-1.71632	1.76257	1.41557	1.84477	1.33132	1.69136	0.708292	1.78811	1.70683	-1.89489	-1.92474	-1.96442	-1.85081	1.72207	-1.70772	2.17708	1.76764	0.35796	-1.25855	1.74435	1.48507	1.83288	1.58717	1.68307	0.695788	1.77836	1.68777	-1.87965	-1.95944	-1.99413	-2.00911	1.94567	-1.70132	2.22122	1.65417	0.868244	-1.27157	1.65563	2.53972	1.79807	1.95679
D23580	2x	10	2.09727	-1.72101	2.09727	-1.72101	1.66023	1.9403	-1.58825	1.63266	0.938241	1.69856	1.09252	1.58633	0.401224	1.6645	1.50218	-1.74939	-1.77058	-1.82532	-1.73106	1.40492	-1.60398	1.91155	1.71966	0.44857	-1.23561	1.60271	1.28261	1.67206	1.31198	1.56469	0.559743	1.64453	1.57673	-1.73496	-1.76272	-1.81838	-1.80018	1.56134	-1.58684	1.92229	1.65008	0.546305	-1.08366	1.58629	2.47908	1.69966	1.80875
D23580	2x	12	1.59216	-1.56765	1.59216	-1.56765	0.894086	1.58179	-1.42391	1.44528	0.712355	1.51828	0.796945	1.3895	-0.00792697	1.47232	1.04119	-1.56394	-1.58525	-1.51885	-1.37755	0.936292	-1.40733	1.57262	1.38545	0.792356	-1.09898	1.44042	1.10555	1.50287	1.32041	1.39095	0.37227	1.46446	1.25611	-1.56153	-1.64024	-1.78131	-1.92209	1.10749	-1.40352	1.60048	1.27491	1.51659	-1.71569	1.39117	1.57233	1.51676	1.19567
D23580	2x	12	1.46589	-1.52872	1.46589	-1.52872	0.845627	1.47968	-1.38554	1.38565	0.741037	1.46869	0.880744	1.3464	0.477495	1.43586	1.24758	-1.51517	-1.50554	-1.42045	-1.21532	0.830147	-1.37342	1.45469	1.49425	0.772675	-1.00735	1.38502	0.974372	1.45469	1.33096	1.35264	0.856035	1.4307	1.42015	-1.53535	-1.58999	-1.63091	-1.69758	0.958667	-1.37226	1.46872	1.36807	1.1142	-1.38793	1.33829	1.32345	1.4611	1.01051
D23580	2x	12	1.17853	-1.41859	1.17853	-1.41859	0.733227	1.26352	-1.28408	1.25443	0.954157	1.32287	1.10787	1.24621	0.599606	1.31984	1.2872	-1.40431	-1.3884	-1.3075	-1.12712	0.655553	-1.27156	1.22345	1.46795	0.899974	-1.0556	1.21504	1.20076	1.2913	1.34606	1.21635	0.857263	1.2929	1.42362	-1.4176	-1.43804	-1.36322	-1.35384	0.755056	-1.2437	1.21345	1.36905	0.894033	-1.18664	1.20445	1.42515	1.29993	1.21451
D23580	2x	14	0.0620533	-0.972278	0.0620533	-0.972278	-1.2295	0.423344	-0.996332	0.995379	-0.0437112	1.00471	0.394308	0.992332	-0.0908011	1.01426	0.638905	-0.873983	-0.817227	-0.780223	-0.759239	-0.695986	-1.00324	0.410531	0.937903	1.43853	-0.634585	0.97254	0.115759	0.981062	0.702514	0.972198	0.111528	0.991631	0.757378	-0.928913	-0.904696	-0.845877	-0.792471	-0.779954	-0.9798	0.394987	1.04712	1.0606	-0.579677	0.968985	0.311357	0.990393	0.593486
D23580	2x	14	0.0653108	-0.999377	0.0653108	-0.999377	-1.18365	0.44355	-0.999499	0.999476	0.207659	1.01836	0.440882	0.998704	0.114889	1.02562	0.722728	-0.904341	-0.850704	-0.807485	-0.771143	-0.67254	-1.01331	0.431996	1.02324	1.38398	-0.562486	0.961835	0.263547	0.978799	0.588776	0.96584	0.122893	0.992893	0.746523	-0.937508	-0.880407	-0.790284	-0.693254	-0.754474	-0.977862	0.400236	1.13133	0.877455	-0.370248	0.950442	0.40507	0.974246	0.628293
D23580	2x	14	-0.0471987	-0.963016	-0.0471987	-0.963016	-1.39787	0.381692	-0.976815	0.963176	0.114452	0.99336	0.358029	0.968027	0.0746242	1.00315	0.704118	-0.854435	-0.793988	-0.747815	-0.6919	-0.893982	-0.992886	0.349144	1.05512	1.5062	-0.555277	0.916565	0.257366	0.948455	0.594695	0.92615	0.24172	0.964485	0.756428	-0.892726	-0.844657	-0.754828	-0.616425	-0.989907	-0.950121	0.310618	1.16087	0.903596	-0.29932	0.945388	0.460271	0.970186	0.535072
D23580	2x	16	-0.141227	-0.191172	-0.141227	-0.191172	-0.138507	-0.0330718	-0.316677	0.34298	-0.602351	0.329975	0.0878994	0.373504	0.0318537	0.367633	0.316033	-0.206941	-0.214566	-0.173883	-0.111297	-0.414355	-0.375574	-0.0583762	0.383654	-0.137704	0.126987	0.282859	-0.208967	0.275104	0.395293	0.323957	0.744199	0.328218	0.591838	-0.192176	-0.127218	-0.0636043	-0.018045	-0.353993	-0.332993	-0.0612617	0.439453	0.010995	0.0295914	0.4315	-0.0402747	0.401401	0.191198
D23580	2x	16	-0.105305	-0.161894	-0.105305	-0.161894	-0.051308	0.00446454	-0.267846	0.325956	-0.296338	0.334861	0.161774	0.334019	0.359885	0.351862	0.336909	-0.19321	-0.199367	-0.161119	-0.186239	-0.3492	-0.337805	-0.00718478	0.330006	-0.20022	0.0979145	0.257799	-0.237129	0.2743	0.281663	0.277669	0.343923	0.310419	0.367765	-0.165125	-0.157529	-0.0881721	0.0224905	-0.283204	-0.285787	-0.0170756	0.393188	-0.21493	0.202633	0.417864	-0.0634016	0.410144	0.213211
D23580	2x	16	-0.0677446	-0.304357	-0.0677446	-0.304357	-0.0650306	0.0511631	-0.356029	0.409607	-0.0364552	0.429501	0.358424	0.419359	0.763068	0.446167	0.633223	-0.329928	-0.336289	-0.320936	-0.280466	-0.370541	-0.425161	0.0292239	0.459691	0.0149914	0.0364318	0.311565	-0.277889	0.340502	0.471828	0.334578	1.00973	0.382079	0.750548	-0.294402	-0.244222	-0.148695	-0.0328833	-0.314648	-0.348988	0.00454282	0.560259	-0.2555	0.325291	0.489204	0.227611	0.497154	0.457025
D23580	2x	18	-0.764213	0.629159	-0.764213	0.629159	-0.936815	-0.749181	0.39635	-0.317933	-1.06021	-0.535257	-1.01774	-0.302889	-1.29415	-0.519755	-1.01982	0.629221	0.631587	0.596275	0.5428	-0.979716	0.354664	-0.758492	-0.563087	-0.479634	0.957699	-0.29876	-0.91454	-0.542666	-0.749841	-0.253088	-0.960568	-0.497189	-0.820886	0.640316	0.635286	0.575257	0.286727	-0.906748	0.29954	-0.719554	-0.725304	0.873926	-0.800668	-0.397262	-0.860646	-0.653102	-0.91074
D23580	2x	18	-0.767468	0.563563	-0.767468	0.563563	-0.9889	-0.739675	0.366037	-0.324577	-0.942823	-0.521653	-0.891944	-0.2996	-0.973243	-0.495585	-0.854573	0.590836	0.587479	0.578603	0.534828	-0.91877	0.340365	-0.733369	-0.628343	0.137619	0.415422	-0.274564	-0.918499	-0.490888	-0.668123	-0.23971	-0.704161	-0.453078	-0.68803	0.588659	0.585854	0.558196	0.541627	-0.991115	0.287046	-0.724255	-0.56121	0.318731	-0.146986	-0.374652	-0.788923	-0.605319	-0.744718
D23580	2x	18	-0.75112	0.543322	-0.75112	0.543322	-0.86599	-0.719632	0.405453	-0.411837	-0.831422	-0.548394	-0.686574	-0.373632	-0.366861	-0.512487	-0.608715	0.585269	0.60365	0.576967	0.533456	-0.774453	0.389662	-0.700862	-0.695814	0.642903	-0.0921824	-0.368143	-0.652161	-0.503415	-0.530768	-0.336369	-0.162595	-0.473032	-0.505785	0.565703	0.57686	0.585371	0.617837	-0.928142	0.36282	-0.715283	-0.479055	0.0860249	0.0447504	-0.419169	-0.54734	-0.586308	-0.502392
D23580	2x	20	-0.945034	0.711007	-0.945034	0.711007	-1.67934	-0.899262	0.506817	-0.513399	-1.00617	-0.744883	-1.08094	-0.491986	-1.65606	-0.727797	-1.20498	0.790082	0.826804	0.805703	0.740534	-1.2976	0.53069	-0.897737	-0.701316	0.60408	0.586847	-0.410178	-1.05485	-0.694443	-0.873582	-0.372646	-1.29432	-0.65532	-0.989118	0.755479	0.760043	0.717612	0.476703	-1.37688	0.424826	-0.871006	-0.93972	1.44259	-1.30542	-0.546428	-1.01617	-0.819634	-1.01234
D23580	2x	20	-0.916839	0.640743	-0.916839	0.640743	-1.58626	-0.864046	0.484028	-0.484681	-0.869789	-0.684917	-1.03686	-0.46645	-1.21755	-0.667389	-1.06764	0.697266	0.749444	0.748431	0.691565	-1.22185	0.500568	-0.8556	-0.70927	0.705723	0.320346	-0.387634	-1.07545	-0.628844	-0.894518	-0.359543	-1.15035	-0.598767	-0.94944	0.686519	0.691589	0.684734	0.65213	-1.35471	0.409645	-0.84578	-0.793576	1.01521	-0.772275	-0.506988	-0.862057	-0.744961	-0.944257
D23580	2x	20	-0.862211	0.661546	-0.862211	0.661546	-1.19448	-0.819206	0.599439	-0.618882	-0.540217	-0.731099	-0.96192	-0.603074	-0.715584	-0.717794	-0.901261	0.700748	0.700082	0.698326	0.661779	-0.961299	0.614351	-0.807008	-0.769511	0.699719	0.100948	-0.540051	-1.01857	-0.668615	-0.892709	-0.525829	-0.864438	-0.654714	-0.901166	0.693119	0.707587	0.69124	0.721138	-1.13719	0.552443	-0.81603	-0.703097	0.378281	0.0267042	-0.628963	-0.775827	-0.764916	-0.902168
D23580	2x	24	-1.02088	1.11677	-1.02088	1.11677	-1.33654	-1.02918	1.23598	-1.33072	-0.634906	-1.26713	-1.28137	-1.36381	-1.59074	-1.31971	-1.49241	1.13037	1.17992	1.24845	1.31477	-1.09895	1.33484	-1.02251	-0.949565	0.324587	0.838383	-1.10797	-1.3319	-1.14261	-1.46649	-1.15508	-1.76289	-1.19583	-1.49822	1.15461	1.14597	1.10485	1.1177	-1.33161	1.1699	-1.02404	-1.2669	0.0420561	1.0722	-1.28349	-1.10474	-1.26172	-1.41011
D23580	2x	24	-0.983514	1.09672	-0.983514	1.09672	-1.05093	-0.999903	1.27685	-1.38461	-0.55524	-1.27015	-1.27082	-1.41405	-1.10221	-1.31652	-1.33972	1.13309	1.11385	1.13482	1.17952	-0.839573	1.36965	-0.97511	-1.2088	0.715771	0.194321	-1.17691	-1.35253	-1.13235	-1.46773	-1.23714	-1.50662	-1.19756	-1.4602	1.12786	1.12923	1.10712	1.16322	-1.19316	1.24006	-1.00904	-1.06788	-0.720258	1.98048	-1.32736	-0.937999	-1.24203	-1.34366
D23580	2x	24	-0.940842	1.0641	-0.940842	1.0641	-0.740203	-0.970934	1.2964	-1.45245	-0.479024	-1.28251	-1.35652	-1.47531	-0.521278	-1.32661	-1.23536	1.12202	1.09289	1.0335	1.02085	-0.519557	1.41019	-0.924491	-1.50864	1.30014	-0.588954	-1.23621	-1.04699	-1.145	-1.41806	-1.30086	-0.953447	-1.21279	-1.3525	1.09042	1.09964	1.08413	1.14978	-0.973653	1.29289	-0.983572	-1.01659	-0.945138	2.02579	-1.35781	-0.726139	-1.23314	-1.24443
D23580	2x	2	0.63331	-1.3281	0.63331	-1.3281	-0.0682279	0.82701	-1.45248	1.49569	-0.862057	1.47577	0.0742019	1.5081	-0.913337	1.51468	0.552732	-1.29863	-1.28781	-1.29496	-1.29563	-0.155278	-1.50278	0.761532	1.57818	0.403191	-0.565141	1.47851	-0.556882	1.44326	0.397511	1.50833	-0.712839	1.50145	0.728472	-1.31481	-1.31715	-1.38911	-1.3957	-0.0595896	-1.50254	0.795125	1.48747	0.991975	-1.20984	1.34568	-0.52394	1.29606	0.147276
D23580	2x	2	0.592748	-1.32187	0.592748	-1.32187	-0.0477734	0.812895	-1.42636	1.46239	-0.88095	1.45218	0.056952	1.48236	-0.889274	1.4976	0.58912	-1.28966	-1.27883	-1.29165	-1.2792	-0.154603	-1.48182	0.735756	1.64016	0.379951	-0.538711	1.41884	-0.67211	1.40456	0.355732	1.45982	-0.724335	1.46962	0.759579	-1.30339	-1.24623	-1.23186	-1.19462	-0.0595433	-1.46283	0.755567	1.55842	0.670955	-0.941434	1.2805	-0.478436	1.24435	0.141727
D23580	2x	2	0.426229	-1.2833	0.426229	-1.2833	-0.278893	0.691666	-1.34544	1.33652	-0.662076	1.34695	0.152968	1.37264	-0.759121	1.40807	0.570893	-1.23703	-1.21318	-1.18589	-1.16015	-0.298244	-1.3826	0.604107	1.6372	0.656222	-0.627767	1.28257	-0.537774	1.29922	0.312774	1.33506	-0.626369	1.37351	0.678473	-1.25611	-1.21394	-1.16198	-1.09261	-0.230989	-1.34959	0.60963	1.54273	0.734656	-0.96073	1.17097	-0.409961	1.15979	0.172281
D23580	2x	4	1.92607	-2.02154	1.92607	-2.02154	0.638187	2.06485	-1.85895	1.94281	0.743229	2.0342	0.93513	1.84328	-0.385034	1.9583	1.16895	-1.98415	-1.98513	-2.06789	-2.1224	0.940016	-1.86017	2.01956	1.98358	0.797392	-1.14351	1.91994	0.917761	2.01881	1.15064	1.8385	-0.215867	1.95274	1.30328	-2.0094	-1.97894	-2.00475	-2.12838	1.06974	-1.85824	2.06767	1.86088	0.940427	-1.28453	1.82455	2.46649	1.91794	1.78605
D23580	2x	4	1.83467	-2.00313	1.83467	-2.00313	0.689805	1.9874	-1.83257	1.90326	1.01609	2.00479	0.662016	1.81257	-0.485357	1.94033	1.01365	-1.96543	-1.99873	-2.06845	-2.02593	0.852262	-1.83576	1.92335	2.01232	0.735519	-1.11106	1.87838	0.907183	1.98804	0.921085	1.80653	-0.609123	1.93486	1.05767	-1.97217	-1.96076	-1.96518	-1.98425	0.937778	-1.83316	1.95783	1.88509	0.651813	-1.09141	1.76711	2.11045	1.86028	1.41381
D23580	2x	4	1.50043	-1.90919	1.50043	-1.90919	0.592507	1.69653	-1.72875	1.75899	0.528299	1.84073	0.778895	1.71006	-0.367156	1.81912	1.0208	-1.8669	-1.88486	-1.9244	-1.84891	0.613759	-1.73715	1.6183	2.08835	0.80118	-1.0717	1.70701	0.756603	1.79598	0.90202	1.68413	-0.418245	1.79003	1.03914	-1.88679	-1.83893	-1.76141	-1.72312	0.667023	-1.7181	1.61898	1.97291	0.463972	-0.852487	1.57559	1.75772	1.66453	1.34919
D23580	2x	6	1.83762	-2.08302	1.83762	-2.08302	0.690054	2.00831	-1.79242	1.84356	1.13827	1.95185	0.717781	1.75362	-0.32357	1.88285	1.0419	-2.01442	-1.98324	-2.0473	-2.07147	0.7947	-1.79221	1.97438	1.923	1.0959	-1.31399	1.83239	1.33693	1.94172	1.14352	1.75034	-0.23126	1.87587	1.11384	-2.02903	-2.04658	-2.15987	-2.08853	0.933291	-1.78585	2.01941	1.827	1.45202	-1.56835	1.63105	2.97893	1.7719	1.7519
D23580	2x	6	1.8076	-2.07089	1.8076	-2.07089	0.693463	2.00646	-1.75832	1.7978	1.22892	1.92144	0.901326	1.7079	-0.195996	1.84828	1.17174	-2.00887	-1.99616	-2.03099	-1.96898	0.818878	-1.74861	1.95484	1.92638	1.01637	-1.22334	1.77829	1.26834	1.90951	1.13451	1.69852	-0.115557	1.83982	1.23621	-2.04488	-2.05689	-2.09096	-2.03548	0.965415	-1.73751	1.99059	1.82456	1.20272	-1.37228	1.61322	2.82101	1.76013	1.77553
D23580	2x	6	1.45697	-1.98671	1.45697	-1.98671	0.389667	1.70056	-1.6965	1.67042	1.18941	1.75379	1.07341	1.63624	-0.0605571	1.73704	1.27538	-1.917	-1.87909	-1.86503	-1.81125	0.634755	-1.67465	1.63276	1.98733	1.21632	-1.22176	1.63007	1.21891	1.71721	1.11222	1.6165	-0.00296652	1.71611	1.31471	-1.96446	-1.93065	-1.85278	-1.78012	0.715275	-1.65758	1.62814	1.93811	1.0621	-1.21291	1.46861	2.3365	1.5711	1.55904
D23580	2x	8	2.39461	-2.04884	2.39461	-2.04884	1.35722	2.3129	-1.76059	1.75042	1.53839	1.86858	1.15961	1.6573	0.334145	1.78417	1.59112	-2.02184	-2.05355	-2.11618	-2.03533	1.6539	-1.6916	2.30521	1.77028	0.904453	-1.41572	1.75898	1.81943	1.89222	1.54501	1.67317	0.619478	1.80535	1.69199	-2.04072	-2.12642	-2.33198	-2.39238	1.84977	-1.70565	2.36763	1.66495	1.53522	-1.91061	1.68823	2.56349	1.83028	1.79677
D23580	2x	8	2.31408	-1.97241	2.31408	-1.97241	1.5007	2.21921	-1.64545	1.63652	1.59918	1.77333	0.886631	1.55801	0.0311409	1.70138	1.25001	-1.94825	-1.98757	-2.04477	-1.88706	1.63041	-1.59566	2.20081	1.74377	0.77788	-1.33576	1.65837	1.84741	1.80048	1.31252	1.57161	0.113173	1.71772	1.30308	-1.96766	-1.99848	-2.12446	-2.20866	1.7905	-1.60181	2.25579	1.5809	1.21663	-1.69127	1.50667	2.45873	1.68598	1.47476
D23580	2x	8	2.05739	-1.75128	2.05739	-1.75128	1.45545	1.97195	-1.50954	1.47383	1.32587	1.58893	1.11655	1.42715	0.113826	1.54361	1.22289	-1.74288	-1.79748	-1.82132	-1.60111	1.58821	-1.4642	1.96983	1.58374	0.756292	-1.31488	1.47671	1.59299	1.59494	1.30879	1.42273	-0.0603228	1.54241	1.17388	-1.74275	-1.77292	-1.85739	-1.96235	1.74008	-1.45427	1.98976	1.45598	1.05767	-1.56269	1.33765	2.36607	1.50665	1.80468
D23580	2x	10	2.20549	-1.80016	2.20549	-1.80016	1.58882	2.00839	-1.68826	1.67326	0.940927	1.7435	1.42107	1.62714	0.680649	1.70992	1.63762	-1.81459	-1.81147	-1.90643	-1.82034	1.70981	-1.64263	2.03006	1.67355	0.836342	-1.52937	1.68708	1.50357	1.7544	1.87096	1.64734	0.821363	1.72614	1.678	-1.83009	-1.96208	-2.19333	-2.3834	1.85946	-1.65945	2.06715	1.56331	1.3692	-1.65642	1.59907	2.33696	1.73651	1.77281
D23580	2x	10	2.17793	-1.7692	2.17793	-1.7692	1.64772	1.99089	-1.67173	1.68438	0.823863	1.73023	1.25571	1.6414	0.474335	1.70085	1.52254	-1.79508	-1.84866	-1.884	-1.79227	1.60636	-1.64991	1.9757	1.69023	0.869616	-1.55945	1.6831	1.19996	1.73116	1.41677	1.64686	0.327525	1.70315	1.47705	-1.77268	-1.77614	-1.89527	-1.96919	1.67693	-1.65539	1.97114	1.6633	0.431497	-1.0023	1.61793	2.34803	1.70639	1.78253
D23580	2x	10	1.90582	-1.68547	1.90582	-1.68547	1.59686	1.79252	-1.59315	1.59274	0.774957	1.63411	1.5144	1.5673	0.694265	1.62615	1.61475	-1.69533	-1.76288	-1.77346	-1.63316	1.39774	-1.58127	1.76372	1.67171	0.954803	-1.54366	1.57432	1.20488	1.60543	1.55434	1.55925	0.772708	1.60917	1.6679	-1.68412	-1.67353	-1.61994	-1.59252	1.42792	-1.57502	1.7098	1.72947	0.00897046	-0.649559	1.5106	2.26711	1.60795	2.01719
D23580	2x	12	2.14062	-1.67801	2.14062	-1.67801	1.53236	1.94376	-1.55451	1.57383	1.17161	1.65908	1.14788	1.5079	0.494329	1.61156	1.43272	-1.69082	-1.74172	-1.71043	-1.65372	1.55583	-1.52555	1.96189	1.53738	0.860701	-1.37034	1.59004	0.978054	1.67478	1.44137	1.52722	0.37961	1.62669	1.46937	-1.7383	-1.86369	-2.09889	-2.19416	1.69756	-1.53998	2.00893	1.40245	1.36655	-1.64584	1.54799	1.75438	1.68066	1.41295
D23580	2x	12	2.05062	-1.67027	2.05062	-1.67027	1.5138	1.88252	-1.54079	1.57257	0.559248	1.64037	0.719953	1.51738	0.167509	1.60323	1.21826	-1.70008	-1.7359	-1.75528	-1.53615	1.41824	-1.53247	1.86397	1.59781	0.836833	-1.37393	1.56057	0.817743	1.63335	1.04991	1.51274	-0.0342849	1.59616	1.19803	-1.67185	-1.70769	-1.82522	-1.8267	1.50304	-1.52825	1.85723	1.52051	0.551769	-1.02868	1.50373	1.47998	1.62078	1.43345
D23580	2x	12	1.74788	-1.54009	1.74788	-1.54009	1.48137	1.66949	-1.36217	1.37505	1.02704	1.47302	1.07833	1.33635	0.579295	1.44336	1.23663	-1.53819	-1.54728	-1.54419	-1.44215	1.29466	-1.36459	1.67891	1.43669	0.961353	-1.36357	1.33736	1.44833	1.42116	1.33681	1.31505	0.569376	1.41173	1.30659	-1.53157	-1.5179	-1.49822	-1.52385	1.35801	-1.34569	1.62509	1.5191	0.33628	-0.781601	1.36561	1.84639	1.51332	1.51589
D23580	2x	14	-0.0342565	-0.601359	-0.0342565	-0.601359	-0.770045	0.160756	-0.657451	0.578372	-0.0745916	0.581778	0.23574	0.633535	0.327749	0.627662	0.53654	-0.523344	-0.492237	-0.487416	-0.439134	-0.502267	-0.65418	0.151753	0.648732	1.14963	-0.571187	0.562455	0.119354	0.574257	0.593182	0.611164	0.628585	0.615431	0.711185	-0.575059	-0.532347	-0.517845	-0.400702	-0.612301	-0.629432	0.128077	0.800352	0.439206	0.168114	0.559766	0.150773	0.592495	0.114139
D23580	2x	14	-0.0320272	-0.582991	-0.0320272	-0.582991	-0.706711	0.167171	-0.600175	0.530225	-0.0898992	0.540424	0.383534	0.581658	0.147667	0.591885	0.5093	-0.513455	-0.490327	-0.480226	-0.432208	-0.440182	-0.603393	0.144346	0.650515	1.12261	-0.564127	0.485757	0.0497667	0.503998	0.411324	0.529649	0.361445	0.552346	0.581431	-0.532605	-0.497437	-0.445654	-0.320106	-0.529403	-0.550612	0.103389	0.817528	0.24436	0.325352	0.522383	0.226995	0.549746	0.356014
D23580	2x	14	-0.16672	-0.564609	-0.16672	-0.564609	-0.899643	0.0707359	-0.583311	0.499494	0.139189	0.512044	0.375627	0.567403	0.428054	0.576409	0.578469	-0.48887	-0.450704	-0.429703	-0.374105	-0.710611	-0.596768	0.0290671	0.731886	1.20049	-0.509205	0.43868	0.23466	0.470641	0.430333	0.50209	0.528843	0.531429	0.609802	-0.516096	-0.455345	-0.366056	-0.170681	-0.83445	-0.534128	-0.0208158	0.897848	0.188184	0.506142	0.50207	0.331826	0.519062	0.290027
D23580	2x	16	-0.19532	0.119419	-0.19532	0.119419	0.0938258	-0.141172	-0.162647	0.13052	-0.862885	0.011912	-0.240504	0.178996	-0.442548	0.0446809	-0.160917	0.0912655	0.0503146	0.0285323	-0.0307824	-0.110845	-0.170221	-0.149514	0.0495881	0.124262	-0.350886	0.233443	-0.283881	0.104213	0.0597705	0.286571	0.133541	0.149401	0.127557	0.0991405	0.0636578	0.0174781	-0.0360615	-0.331896	-0.272767	-0.149767	0.080387	-0.663232	0.751418	0.350166	-0.478553	0.207762	-0.18447
D23580	2x	16	-0.177036	0.159599	-0.177036	0.159599	0.496554	-0.179975	-0.111021	0.11191	-0.472643	-0.0387853	-0.0276869	0.171267	0.336908	0.0197843	0.111239	0.111745	0.0532211	0.0356842	-0.123184	0.119945	-0.153662	-0.182935	0.0159028	0.0474022	-0.450705	0.197371	-0.581284	0.0498054	-0.0599775	0.257373	0.689105	0.111923	0.252023	0.128354	0.140805	0.111811	0.161887	-0.148024	-0.235609	-0.214545	0.246837	-1.68728	1.53816	0.312502	-0.344872	0.151179	0.0739731
D23580	2x	16	-0.223044	0.185497	-0.223044	0.185497	0.406323	-0.23886	-0.0374322	0.00578387	-0.845044	-0.12283	-0.143432	0.0701752	-0.262375	-0.0533676	-0.177655	0.203895	0.14003	0.0637858	-0.0664421	0.191353	-0.0575724	-0.226941	-0.186662	0.634784	-0.82245	0.0862798	-1.08959	-0.0269699	-0.368498	0.153017	0.192493	0.0423758	-0.0846347	0.156306	0.178438	0.191064	0.331566	-0.169085	-0.133831	-0.286329	0.286954	-1.92118	1.80213	0.196586	-0.389879	0.061564	-0.0446295
D23580	2x	18	-0.768811	0.633216	-0.768811	0.633216	-0.950293	-0.749723	0.431735	-0.379298	-0.863073	-0.576366	-0.832286	-0.364642	-1.11975	-0.55986	-0.922747	0.649296	0.655057	0.632275	0.603341	-0.970072	0.409612	-0.762689	-0.551095	-0.446752	0.972689	-0.376611	-0.848297	-0.579569	-0.679801	-0.331941	-0.736803	-0.537885	-0.722684	0.638627	0.640936	0.582241	0.376391	-0.883124	0.368592	-0.724383	-0.743543	0.933221	-0.806292	-0.450136	-0.774797	-0.668484	-0.752662
D23580	2x	18	-0.779029	0.632114	-0.779029	0.632114	-0.884537	-0.760202	0.507518	-0.481816	-0.405535	-0.629726	-0.562506	-0.459129	-0.175759	-0.60704	-0.632345	0.657616	0.670824	0.653456	0.646091	-0.867381	0.485778	-0.75995	-0.66116	0.0545549	0.509819	-0.462747	-0.598242	-0.599434	-0.566241	-0.434183	-0.0396205	-0.573148	-0.57165	0.645705	0.657521	0.65495	0.652599	-0.916661	0.463004	-0.755811	-0.6082	0.241634	0.0460017	-0.529134	-0.491505	-0.694091	-0.559805
D23580	2x	18	-0.79405	0.652016	-0.79405	0.652016	-0.808032	-0.773569	0.593549	-0.647401	0.0814845	-0.704986	-0.393215	-0.611764	0.842913	-0.679585	-0.3674	0.701102	0.711436	0.706402	0.722757	-0.746544	0.606826	-0.763932	-0.738509	0.508732	0.0830429	-0.62122	-0.25547	-0.662598	-0.414117	-0.597337	0.847945	-0.642162	-0.34807	0.664782	0.696675	0.702859	0.696246	-0.866048	0.599445	-0.779763	-0.575388	0.151341	0.160609	-0.643117	-0.111478	-0.719989	-0.344027
D23580	2x	20	-0.933267	0.794047	-0.933267	0.794047	-1.47432	-0.903853	0.626448	-0.589932	-0.987588	-0.792278	-1.12178	-0.586184	-1.87589	-0.790743	-1.31524	0.819855	0.839709	0.810886	0.731229	-1.21838	0.626418	-0.902219	-0.720139	0.282636	0.789532	-0.51009	-1.23555	-0.759441	-1.0791	-0.479443	-1.63991	-0.73195	-1.16304	0.827974	0.831113	0.789021	0.57398	-1.27953	0.526499	-0.876978	-0.999258	1.1694	-0.922673	-0.654837	-1.12341	-0.888703	-1.20025
D23580	2x	20	-0.916211	0.779948	-0.916211	0.779948	-1.36339	-0.886539	0.641772	-0.644852	-0.831079	-0.810176	-1.10695	-0.62864	-1.25686	-0.802078	-1.14436	0.819528	0.819413	0.80306	0.748786	-1.06369	0.650892	-0.869179	-0.891223	0.766668	0.167003	-0.547238	-1.16781	-0.744401	-1.00849	-0.527501	-1.2704	-0.730054	-1.05153	0.818209	0.82387	0.807575	0.800938	-1.26671	0.567745	-0.878109	-0.802867	0.448618	0.0911027	-0.674878	-0.900431	-0.870888	-1.01196
D23580	2x	20	-0.852897	0.782348	-0.852897	0.782348	-0.883007	-0.840458	0.759617	-0.822713	-0.421806	-0.885678	-1.02208	-0.811732	-0.479725	-0.881618	-0.928953	0.827786	0.806906	0.78018	0.741295	-0.686823	0.804095	-0.808676	-1.04381	0.959492	-0.340162	-0.705794	-0.784338	-0.783902	-0.989536	-0.712385	-0.531627	-0.793492	-0.911751	0.803236	0.816831	0.807562	0.858557	-0.967578	0.731938	-0.838982	-0.758978	-0.180232	0.682932	-0.797889	-0.639503	-0.88926	-0.937212
D23580	2x	24	-1.02457	1.07074	-1.02457	1.07074	-1.47388	-1.0205	1.13017	-1.24364	-0.780255	-1.21906	-1.2659	-1.2642	-1.77161	-1.26302	-1.50248	1.10042	1.1301	1.19076	1.25276	-1.13421	1.23851	-1.00962	-0.979015	0.580924	0.61948	-1.00935	-1.36669	-1.089	-1.42593	-1.04565	-1.93742	-1.13294	-1.49995	1.11186	1.09841	1.06325	1.05696	-1.38916	1.06594	-1.01179	-1.2537	0.268386	0.754941	-1.18528	-1.16395	-1.21001	-1.41485
D23580	2x	24	-0.999197	1.08896	-0.999197	1.08896	-1.15079	-1.01355	1.22235	-1.33114	-0.610696	-1.25282	-1.2804	-1.35032	-1.09511	-1.29143	-1.33954	1.13273	1.10564	1.12631	1.15947	-0.885671	1.31298	-0.98701	-1.22903	0.829367	0.151366	-1.13191	-1.14465	-1.1251	-1.35935	-1.18557	-1.40983	-1.18319	-1.40878	1.12747	1.12417	1.10914	1.14835	-1.21918	1.19669	-1.01869	-1.09662	-0.47563	1.67507	-1.28962	-0.887256	-1.23859	-1.29832
D23580	2x	24	-0.951228	1.02701	-0.951228	1.02701	-0.912942	-0.966661	1.16386	-1.28108	-0.329228	-1.19294	-1.03961	-1.28879	-0.227743	-1.22186	-1.03788	1.06276	1.02043	0.925182	0.931705	-0.654748	1.24333	-0.924846	-1.38841	1.30772	-0.489187	-1.11639	-0.8616	-1.07511	-1.17034	-1.16012	-0.766769	-1.12623	-1.21031	1.05966	1.07235	1.05086	1.11133	-1.05688	1.15857	-0.977365	-0.96102	-0.686104	1.70319	-1.22628	-0.651686	-1.1648	-1.06613
D23580	4x	2	0.674773	-0.964692	0.674773	-0.964692	0.61246	0.729723	-1.15354	1.26918	-0.60287	1.26457	0.327777	1.26925	-0.437838	1.288	0.639986	-1.06078	-1.11501	-1.15509	-1.24335	0.0573838	-1.25584	0.659739	1.41202	-0.942861	0.0601537	1.18011	-0.226915	1.166	0.573434	1.20761	-0.0777206	1.21967	0.909896	-0.963013	-0.940564	-0.9817	-1.03145	0.31338	-1.20642	0.71191	1.20501	0.0261954	-0.434307	1.19038	-0.384241	1.17286	0.260147
D23580	4x	2	0.617814	-1.01978	0.617814	-1.01978	0.614581	0.71429	-1.20078	1.30026	-0.485607	1.29204	0.399483	1.31788	-0.11851	1.33608	0.831769	-1.09489	-1.14235	-1.17337	-1.21593	0.0317265	-1.3077	0.627795	1.55765	-0.714784	-0.0915984	1.20638	0.137584	1.19482	0.508227	1.24561	0.109485	1.26285	1.01336	-1.02144	-0.943006	-0.879107	-0.796714	0.219481	-1.24845	0.651614	1.37521	-0.509318	0.0290304	1.18175	-0.474037	1.16963	0.372823
D23580	4x	2	0.451679	-0.914483	0.451679	-0.914483	0.584243	0.559449	-1.05433	1.12882	-0.382556	1.10747	0.635046	1.1757	0.494994	1.17555	1.05658	-0.975822	-1.01708	-1.03804	-1.02277	-0.0352626	-1.16863	0.471461	1.45211	-0.515515	-0.140171	1.00736	0.179337	0.991604	0.677373	1.07154	0.944467	1.07865	1.28291	-0.908374	-0.821032	-0.706655	-0.504163	0.132314	-1.08549	0.478468	1.3158	-0.562335	0.182063	1.06372	-0.219604	1.03098	0.679418
D23580	4x	4	1.10272	-1.39824	1.10272	-1.39824	0.484921	1.25258	-1.42664	1.48948	0.0547051	1.52291	0.545372	1.45769	-0.368684	1.51001	0.878346	-1.37612	-1.40018	-1.46092	-1.46454	0.451702	-1.46363	1.21893	1.54569	0.446688	-0.835855	1.49307	0.452579	1.52308	0.79751	1.46427	-0.275246	1.51389	1.00051	-1.40499	-1.44956	-1.498	-1.55232	0.563923	-1.47027	1.28296	1.37843	0.913289	-1.22609	1.34246	0.996408	1.38212	0.89755
D23580	4x	4	1.09615	-1.45984	1.09615	-1.45984	0.531008	1.2825	-1.48865	1.54812	0.304574	1.57419	0.74382	1.52515	-0.0607212	1.568	1.04355	-1.44914	-1.47041	-1.54539	-1.59232	0.434395	-1.53441	1.23168	1.67764	0.450829	-0.847709	1.54978	0.623768	1.58046	1.001	1.5279	-0.0508903	1.57107	1.13364	-1.45393	-1.44144	-1.40017	-1.36381	0.502428	-1.53709	1.27388	1.51468	0.440495	-0.850333	1.38279	1.13853	1.41597	1.02459
D23580	4x	4	0.807422	-1.36484	0.807422	-1.36484	0.258258	1.0305	-1.39259	1.40575	-0.0270338	1.41319	0.685667	1.41922	-0.0518743	1.44612	1.02713	-1.33504	-1.33642	-1.35641	-1.33323	0.143497	-1.43139	0.954259	1.66942	0.710697	-0.88077	1.35668	0.400448	1.36857	0.854991	1.38596	0.151903	1.41292	1.15473	-1.35437	-1.28404	-1.19772	-1.09726	0.181962	-1.40591	0.95153	1.59342	0.450441	-0.816612	1.24929	0.992101	1.2754	1.10378
D23580	4x	6	1.4608	-1.62102	1.4608	-1.62102	0.758156	1.5977	-1.61602	1.72984	0.358624	1.79049	0.667498	1.66216	-0.582025	1.74068	0.879611	-1.65546	-1.73483	-1.80688	-1.71084	0.722071	-1.66786	1.58442	1.74133	0.200633	-0.842213	1.68712	0.836344	1.74131	1.00196	1.63768	-0.43584	1.70904	1.04111	-1.62916	-1.71108	-1.843	-1.97972	0.954864	-1.65102	1.65757	1.46914	1.40927	-1.70273	1.64126	1.64016	1.7125	1.30967
D23580	4x	6	1.2837	-1.53451	1.2837	-1.53451	0.857365	1.39557	-1.52924	1.61563	0.355086	1.65629	0.883394	1.58058	-0.11733	1.6415	1.0972	-1.5549	-1.60322	-1.68889	-1.63282	0.727966	-1.5847	1.37712	1.73771	0.278636	-0.889727	1.56095	0.914625	1.60638	0.994852	1.54551	-0.0882228	1.60758	1.13171	-1.53968	-1.50866	-1.46992	-1.54623	0.863034	-1.55992	1.38712	1.57923	0.483161	-0.885444	1.52521	1.60567	1.59005	1.48596
D23580	4x	6	0.912347	-1.37061	0.912347	-1.37061	0.719786	1.09361	-1.35351	1.40357	-0.0147403	1.4213	0.682948	1.41491	-0.0798579	1.4547	0.953845	-1.37477	-1.40009	-1.4329	-1.43511	0.386632	-1.4277	1.03684	1.65356	0.602286	-1.00423	1.2949	0.654775	1.32893	0.728831	1.33048	-0.0323695	1.3813	0.987995	-1.37372	-1.30171	-1.2158	-1.16466	0.473685	-1.3609	0.997775	1.5731	0.299674	-0.665012	1.31623	0.968417	1.36766	1.06087
D23580	4x	8	1.73579	-1.85494	1.73579	-1.85494	0.680608	1.88355	-1.81158	1.93921	0.700127	2.02576	0.883491	1.84182	-0.492808	1.94757	1.05914	-1.91142	-1.93171	-1.93373	-1.93676	0.71334	-1.85322	1.84318	1.93894	0.243351	-0.842352	1.88969	1.00049	1.97054	1.20673	1.81917	-0.438392	1.91529	1.20035	-1.87953	-1.90097	-2.00033	-2.08691	0.956415	-1.83764	1.91199	1.71813	1.27936	-1.64465	1.94574	1.01572	2.03146	1.29845
D23580	4x	8	1.70124	-1.8619	1.70124	-1.8619	0.91295	1.86392	-1.77636	1.90778	0.649407	1.99648	0.772855	1.81804	-0.507133	1.93051	1.02731	-1.90326	-1.95593	-1.95615	-1.93991	0.837668	-1.83179	1.80281	2.02469	0.158576	-0.804003	1.83512	1.38785	1.91872	1.26637	1.77556	-0.455847	1.88011	1.19824	-1.85999	-1.81636	-1.75978	-1.66083	1.05545	-1.79822	1.83005	1.88123	0.520768	-0.913601	1.91381	0.887401	2.00023	1.25027
D23580	4x	8	1.16599	-1.6838	1.16599	-1.6838	0.696	1.39971	-1.61153	1.70404	0.64617	1.75766	0.765114	1.67	-0.100364	1.7456	1.16437	-1.69248	-1.74028	-1.74277	-1.70026	0.350509	-1.6878	1.32681	1.91249	0.568676	-0.955584	1.59758	1.27795	1.64351	1.02653	1.59911	0.20348	1.66504	1.39254	-1.6659	-1.58707	-1.43483	-1.32319	0.481758	-1.63083	1.30632	1.88154	0.302777	-0.599415	1.69342	0.857945	1.74795	1.27129
D23580	4x	10	1.56917	-1.88117	1.56917	-1.88117	0.25215	1.81576	-1.79596	1.91538	0.586793	2.00257	0.588956	1.80763	-0.823569	1.91579	0.913596	-1.87855	-1.86979	-1.87676	-1.85167	0.514762	-1.82277	1.80637	1.84365	0.783857	-1.02054	1.89439	0.723928	1.9819	0.960319	1.80645	-0.840423	1.9094	0.996792	-1.87561	-1.8854	-2.04515	-2.12931	0.691883	-1.82401	1.8836	1.63135	1.7445	-1.9579	1.91146	0.845512	1.99883	0.998913
D23580	4x	10	1.49734	-1.82959	1.49734	-1.82959	0.389833	1.73806	-1.72081	1.82193	0.847425	1.90419	0.661831	1.73403	-0.59717	1.83282	0.936209	-1.81855	-1.81701	-1.76328	-1.81595	0.629202	-1.75373	1.71429	1.86091	0.730484	-1.00453	1.78425	1.05481	1.86746	0.95405	1.71437	-0.680831	1.80924	1.01325	-1.82792	-1.79711	-1.7731	-1.77368	0.768209	-1.73891	1.75055	1.69765	1.07368	-1.35598	1.82003	0.771716	1.90119	1.04475
D23580	4x	10	1.01282	-1.65359	1.01282	-1.65359	0.0905816	1.33826	-1.52157	1.58401	0.524817	1.65509	0.683623	1.53136	-0.325254	1.61817	0.915158	-1.61523	-1.58643	-1.5895	-1.52866	0.187611	-1.55764	1.3024	1.69322	1.18479	-1.14131	1.51227	1.24561	1.59198	1.03152	1.48219	-0.0432957	1.57221	1.07996	-1.62382	-1.57216	-1.42001	-1.28405	0.228582	-1.52043	1.28143	1.70569	0.7294	-0.837409	1.60081	0.533487	1.68577	0.942014
D23580	4x	12	1.44299	-1.74554	1.44299	-1.74554	0.607015	1.62699	-1.72369	1.82086	0.475037	1.86632	0.659153	1.75634	-0.526556	1.82267	1.05177	-1.76534	-1.75848	-1.78661	-1.8032	0.702013	-1.76056	1.63181	1.74866	0.98712	-1.31746	1.77991	1.03281	1.83032	1.04951	1.73628	-0.485887	1.80125	1.09013	-1.75681	-1.81688	-1.9819	-2.13136	0.784142	-1.75076	1.64799	1.64439	1.32645	-1.59294	1.86579	0.793228	1.91708	1.06376
D23580	4x	12	1.43624	-1.69365	1.43624	-1.69365	0.814517	1.60975	-1.61706	1.71128	0.515888	1.78532	0.655493	1.64905	-0.312369	1.73564	1.10931	-1.69448	-1.73244	-1.71747	-1.64641	0.793774	-1.66177	1.61008	1.66256	0.953192	-1.31881	1.65546	1.07638	1.74077	0.864752	1.61747	-0.547842	1.70865	1.00772	-1.67867	-1.67197	-1.7075	-1.74243	0.821458	-1.64176	1.59434	1.64655	0.603793	-0.97548	1.75917	0.83684	1.84071	1.14009
D23580	4x	12	1.10907	-1.42153	1.10907	-1.42153	0.879986	1.25228	-1.35995	1.39894	0.188029	1.43893	0.811884	1.38092	-0.107677	1.44173	0.978659	-1.42578	-1.4136	-1.4198	-1.39576	0.589835	-1.39962	1.19638	1.51013	0.877548	-1.27671	1.31503	0.888637	1.37814	0.846251	1.31839	-0.050755	1.39524	0.988931	-1.41839	-1.3885	-1.30346	-1.26669	0.615406	-1.34992	1.13768	1.55422	0.242374	-0.676202	1.43672	0.309022	1.4924	0.939773
D23580	4x	14	1.24626	-1.99498	1.24626	-1.99498	-0.309826	1.66561	-1.81913	1.92773	0.567117	2.01449	0.416398	1.81501	-0.957401	1.92399	0.84272	-1.93794	-1.8701	-1.89481	-1.91895	0.401214	-1.8249	1.70168	1.7082	1.59934	-1.39499	1.93635	0.959343	2.02881	0.789761	1.83397	-0.920586	1.93887	0.953416	-1.96871	-1.98864	-2.09961	-2.22734	0.443133	-1.84383	1.74579	1.58132	1.80991	-1.93296	1.97118	0.438764	2.07347	0.667318
D23580	4x	14	1.14336	-1.91919	1.14336	-1.91919	-0.13212	1.58768	-1.7015	1.77396	0.838722	1.86987	0.462851	1.67994	-0.908652	1.79722	0.790704	-1.85297	-1.80951	-1.83108	-1.83064	0.315203	-1.70604	1.59152	1.72049	1.5366	-1.38943	1.76321	1.20729	1.85538	0.729677	1.68666	-0.921727	1.79491	0.848834	-1.89262	-1.84919	-1.86627	-1.88048	0.30819	-1.71407	1.59281	1.68251	1.17877	-1.29798	1.81756	0.35796	1.92681	0.562535
D23580	4x	14	0.736352	-1.67275	0.736352	-1.67275	-0.206338	1.13067	-1.49571	1.51303	-0.187365	1.59223	0.399353	1.47324	-0.702627	1.57438	0.78986	-1.60648	-1.54968	-1.56679	-1.54668	-0.0362495	-1.50495	1.0768	1.61633	1.64767	-1.40692	1.46629	0.388254	1.54405	0.550431	1.45224	-0.728614	1.54757	0.824791	-1.63615	-1.59224	-1.56857	-1.60379	-0.106565	-1.4886	1.01576	1.68782	0.986919	-1.06976	1.57602	0.0706857	1.65938	0.63039
D23580	4x	16	1.60248	-1.82837	1.60248	-1.82837	0.458544	1.82206	-1.75299	1.84383	0.652224	1.93833	0.808481	1.74573	-0.544558	1.85528	1.02226	-1.83781	-1.78059	-1.77502	-1.73392	0.820432	-1.76066	1.8779	1.61838	1.59283	-1.69203	1.86402	1.0731	1.95392	1.04962	1.77109	-0.655615	1.87609	1.05166	-1.83967	-1.93385	-2.10101	-2.17959	0.815419	-1.78632	1.90659	1.53567	1.51324	-1.71231	1.90521	1.06815	2.01959	1.27937
D23580	4x	16	1.51855	-1.84528	1.51855	-1.84528	0.632066	1.7237	-1.76551	1.84988	0.294248	1.89849	0.75035	1.78377	-0.543864	1.85859	1.04224	-1.83747	-1.81567	-1.83291	-1.80348	0.95679	-1.78756	1.73697	1.72673	1.64358	-1.72427	1.83904	1.05142	1.88833	1.07563	1.78738	-0.591081	1.86258	1.10987	-1.84036	-1.81202	-1.82406	-1.87213	0.901595	-1.79818	1.69922	1.78463	0.65936	-0.880905	1.89337	0.696448	1.95641	1.00272
D23580	4x	16	1.24005	-1.63624	1.24005	-1.63624	0.747987	1.41018	-1.5759	1.57254	0.248484	1.59472	1.12623	1.5744	0.317377	1.61649	1.47375	-1.59775	-1.59564	-1.64729	-1.6579	0.867514	-1.58436	1.36295	1.69839	1.76369	-1.78245	1.52764	1.13906	1.55024	1.12494	1.54828	0.167742	1.58855	1.42549	-1.62942	-1.60115	-1.47827	-1.39542	0.777891	-1.56729	1.27248	1.84156	0.276363	-0.55875	1.65731	0.566682	1.67336	1.22806
D23580	4x	18	0.265433	-0.399988	0.265433	-0.399988	-0.340918	0.220842	-0.542815	0.204808	1.04049	0.236278	1.02677	0.332553	1.35525	0.339609	1.30209	-0.372747	-0.312866	-0.0569153	0.0323579	0.200061	-0.38839	0.231624	0.155759	2.59189	-2.25916	0.342548	1.10154	0.357898	0.23481	0.439957	1.40835	0.429901	0.914145	-0.361138	-0.450269	-0.377171	-0.184751	-0.366586	-0.460034	0.0748291	0.968188	-1.00078	2.00029	0.322502	0.253574	0.330241	1.213
D23580	4x	18	0.224624	-0.646018	0.224624	-0.646018	-0.188796	0.22793	-0.597206	0.284715	-0.0542615	0.342681	1.28197	0.38251	-1.02373	0.416531	1.36651	-0.665141	-0.49136	-0.258559	-0.338572	0.345874	-0.422827	0.266231	0.126492	2.33597	-2.25779	0.426044	1.0091	0.436685	0.500782	0.489145	-1.53559	0.506069	0.892086	-0.599215	-0.636375	-0.767231	-0.451147	-0.16984	-0.499945	0.14113	0.776304	-0.337825	1.55756	0.469132	-0.216536	0.465939	1.05835
D23580	4x	18	1.09997	-0.806867	1.09997	-0.806867	0.430424	0.982576	-0.864629	0.664413	3.35057	0.938453	1.02424	0.63773	3.96093	0.903967	1.78364	-0.737029	-0.794072	-0.932608	-0.815036	0.760051	-0.715905	1.02744	0.559388	1.9106	-2.03926	0.714171	3.31692	0.955055	0.805257	0.716079	3.17563	0.96009	1.63453	-0.794068	-0.778674	-0.527159	-0.196263	0.238664	-0.773001	0.781871	1.65551	-2.54085	2.89757	0.797352	1.2924	0.995658	0.703664
D23580	4x	20	1.40816	-2.16347	1.40816	-2.16347	-0.323191	1.89661	-1.87065	1.94703	1.21756	2.07594	1.16713	1.81267	-0.397314	1.95272	1.10588	-2.07428	-2.00435	-1.94261	-2.0085	0.495529	-1.8417	1.92125	1.75017	1.90463	-1.6005	1.949	1.31214	2.09032	1.31278	1.82445	-0.517094	1.97144	1.11107	-2.13844	-2.13613	-2.05919	-2.09503	0.537855	-1.85378	1.96206	1.66511	1.90542	-2.09048	2.00821	0.828129	2.14272	1.23086
D23580	4x	20	1.31664	-2.0653	1.31664	-2.0653	-0.183696	1.7563	-1.74033	1.75611	1.28106	1.88578	0.926293	1.65591	-0.356465	1.79919	0.95345	-1.99717	-1.90496	-1.85885	-1.77454	0.595224	-1.69589	1.77044	1.70955	1.82375	-1.56101	1.7521	1.51962	1.8977	1.07507	1.65764	-0.402125	1.81056	0.951785	-2.02986	-1.95922	-1.89004	-1.90396	0.615784	-1.69835	1.78999	1.64924	1.60374	-1.87912	1.82516	0.607289	1.95459	0.998789
D23580	4x	20	1.14893	-1.94768	1.14893	-1.94768	-0.200013	1.48647	-1.65902	1.59112	1.45069	1.72439	0.87155	1.54226	0.286628	1.69447	1.07625	-1.86692	-1.78527	-1.7527	-1.79339	0.551272	-1.57994	1.46819	1.72436	1.97577	-1.62402	1.57795	1.6382	1.7154	0.989792	1.53278	0.00305699	1.68633	0.969446	-1.90371	-1.89391	-1.8625	-1.86126	0.497815	-1.57186	1.44472	1.69591	1.62599	-1.88372	1.66706	0.774003	1.79923	0.973271
D23580	4x	24	1.11501	-1.12798	1.11501	-1.12798	1.08368	1.10061	-1.26968	1.34897	-0.166107	1.32814	0.813835	1.33295	-0.350133	1.32155	0.739595	-1.14736	-1.14691	-1.22941	-1.37198	0.891735	-1.31936	1.16792	0.931194	1.10699	-1.60521	1.33445	0.277867	1.32028	0.816048	1.33536	-0.520395	1.32734	0.727483	-1.16393	-1.25174	-1.45792	-1.7019	0.856789	-1.33178	1.16186	1.04455	0.920088	-1.24963	1.38693	-0.153339	1.35136	0.762884
D23580	4x	24	0.809085	-0.928747	0.809085	-0.928747	1.10958	0.804588	-1.03229	1.06293	-0.239114	1.04811	0.586549	1.0851	0.072497	1.08562	0.738632	-0.920954	-0.895115	-0.969031	-1.11914	0.745659	-1.08558	0.828371	0.850407	1.2336	-1.62876	1.02982	0.603282	1.03669	0.540596	1.06009	0.23381	1.07781	0.78101	-0.965962	-0.943231	-0.849957	-0.91399	0.623139	-1.07116	0.77138	1.09389	-0.229354	-0.159877	1.11464	-0.445183	1.0762	0.626506
D23580	4x	24	0.543954	-0.780312	0.543954	-0.780312	1.08362	0.558215	-0.857589	0.835368	-0.572311	0.806412	0.523691	0.90947	0.230776	0.887545	0.802996	-0.754451	-0.728121	-0.784944	-0.976718	0.640756	-0.920992	0.563144	0.763414	1.38687	-1.69094	0.776995	0.0884149	0.776728	0.433329	0.851113	0.201033	0.85872	0.795344	-0.80503	-0.789832	-0.714065	-0.613066	0.47159	-0.876966	0.474512	1.0671	-0.518721	0.115826	0.899196	-0.483061	0.846982	0.674202
D23580	4x	2	0.596528	-0.575107	0.596528	-0.575107	1.2096	0.484954	-0.810661	0.827586	-0.911183	0.781946	0.51369	0.894418	0.0134043	0.857569	0.688828	-0.675045	-0.743903	-0.839383	-0.951165	0.579417	-0.882576	0.448414	0.976056	-0.529506	-0.529062	0.810443	-0.290307	0.754151	0.721698	0.883534	0.424056	0.84208	0.956578	-0.61457	-0.655053	-0.665019	-0.727678	0.590919	-0.876713	0.453408	0.907956	-1.12748	0.474623	0.704345	-0.448611	0.681258	0.315578
D23580	4x	2	0.708185	-0.618411	0.708185	-0.618411	1.4608	0.572738	-0.84881	0.886069	-0.741264	0.844358	0.407829	0.956084	0.0294229	0.926173	0.600247	-0.715961	-0.842112	-0.931555	-1.03237	0.675591	-0.945946	0.524158	1.09639	-0.719171	-0.528464	0.842185	-0.483933	0.80665	0.324862	0.918106	0.143357	0.897499	0.721309	-0.658628	-0.633277	-0.60927	-0.526602	0.649279	-0.918832	0.503425	1.06854	-2.10006	1.15192	0.714534	-0.381379	0.695298	0.308555
D23580	4x	2	0.484262	-0.45355	0.484262	-0.45355	1.43224	0.389605	-0.64009	0.644394	-0.379797	0.620802	0.896906	0.7353	0.619723	0.716959	0.822294	-0.538545	-0.616978	-0.691377	-0.831066	0.612079	-0.738421	0.356423	0.852127	-0.213386	-0.773918	0.573098	-0.478778	0.569564	0.508861	0.662124	0.887332	0.666293	0.935668	-0.496189	-0.400257	-0.342189	-0.175552	0.532996	-0.679821	0.300216	0.99572	-2.26506	1.39359	0.538334	0.072585	0.521939	0.671016
D23580	4x	4	1.46742	-1.3971	1.46742	-1.3971	1.07957	1.46259	-1.50806	1.59427	-0.167784	1.61652	0.279089	1.56043	-0.732375	1.59738	0.575881	-1.43748	-1.51473	-1.64185	-1.71321	0.855115	-1.56293	1.43262	1.64067	0.160064	-0.965611	1.62035	0.5182	1.6363	0.762791	1.58532	-0.461403	1.61677	0.780453	-1.42235	-1.52674	-1.62409	-1.74014	0.93446	-1.58727	1.50167	1.39919	0.336184	-0.804572	1.42734	0.86699	1.45852	0.679583
D23580	4x	4	1.22155	-1.33626	1.22155	-1.33626	1.06216	1.26327	-1.43087	1.50806	-0.112453	1.49753	0.47075	1.4999	-0.418434	1.50771	0.765472	-1.34481	-1.39944	-1.51118	-1.60765	0.75849	-1.49748	1.2319	1.59848	0.501246	-1.11898	1.522	0.435669	1.51676	0.702561	1.51153	-0.353607	1.52351	0.890731	-1.34856	-1.33076	-1.29747	-1.24701	0.711789	-1.51129	1.23082	1.51355	-0.637229	0.0374021	1.35724	0.894921	1.36063	1.00724
D23580	4x	4	0.961169	-1.31301	0.961169	-1.31301	0.788732	1.0828	-1.37947	1.42964	-0.422852	1.40186	0.428406	1.44563	-0.356985	1.44416	0.823144	-1.2964	-1.31555	-1.41601	-1.34363	0.432591	-1.44856	1.0142	1.61865	0.829669	-1.19351	1.4244	0.334655	1.40924	0.505053	1.43714	-0.235846	1.4444	0.952572	-1.32398	-1.25838	-1.17741	-1.01794	0.347315	-1.44434	0.99223	1.58113	-0.461203	0.0359394	1.35272	0.846972	1.34605	1.01996
D23580	4x	6	1.46072	-1.63984	1.46072	-1.63984	0.636205	1.62046	-1.63453	1.74223	0.26078	1.808	0.619533	1.67402	-0.6032	1.75712	0.889633	-1.66422	-1.73352	-1.7841	-1.734	0.602818	-1.68928	1.6035	1.76936	0.482406	-0.955427	1.68092	0.867731	1.7552	1.07962	1.63464	-0.364793	1.72066	1.04804	-1.6436	-1.68131	-1.74733	-1.90192	0.771143	-1.66019	1.64751	1.56588	1.11146	-1.42636	1.5992	1.88047	1.70063	1.33591
D23580	4x	6	1.25834	-1.59588	1.25834	-1.59588	0.631486	1.45605	-1.55839	1.62638	0.338225	1.68604	0.816685	1.59764	-0.191759	1.67597	1.04825	-1.60794	-1.66089	-1.68345	-1.57278	0.541145	-1.62053	1.3951	1.8844	0.6949	-1.02331	1.55917	0.862872	1.6253	0.949323	1.55158	-0.160218	1.63452	1.13563	-1.59368	-1.55185	-1.44182	-1.35958	0.60933	-1.58528	1.38259	1.77596	0.235494	-0.597014	1.47645	1.48812	1.56743	1.26252
D23580	4x	6	0.840944	-1.33175	0.840944	-1.33175	0.607289	1.03218	-1.33739	1.33509	0.182157	1.34183	0.747164	1.37219	0.143947	1.39656	1.01915	-1.31584	-1.34564	-1.34059	-1.29854	0.354165	-1.39473	0.952502	1.68787	0.811053	-1.07378	1.23852	0.495274	1.24861	0.82613	1.30065	0.402529	1.32751	1.15841	-1.3328	-1.22108	-1.09378	-0.931287	0.351164	-1.33792	0.887084	1.70162	-0.106734	-0.258277	1.23356	1.3687	1.27831	1.19225
D23580	4x	8	1.28407	-1.75409	1.28407	-1.75409	0.166438	1.57207	-1.7268	1.84169	0.381063	1.92139	0.51059	1.74827	-0.98132	1.85071	0.696437	-1.74361	-1.7576	-1.79137	-1.81126	0.295123	-1.76285	1.54172	1.84483	0.614	-0.862875	1.80956	0.596249	1.88764	0.953149	1.73593	-0.948309	1.83195	0.821688	-1.75884	-1.81839	-2.0069	-2.13716	0.482004	-1.75343	1.61515	1.57792	1.81026	-2.11825	1.82453	0.869635	1.91632	1.03945
D23580	4x	8	1.03208	-1.7322	1.03208	-1.7322	0.00754581	1.38079	-1.67242	1.73364	0.658253	1.80501	0.649796	1.67835	-0.298575	1.76999	1.00331	-1.68718	-1.6775	-1.69755	-1.71769	0.149397	-1.69947	1.32718	1.86258	1.02034	-1.04657	1.70102	0.974798	1.78111	0.964127	1.66462	-0.20797	1.75836	1.11538	-1.70249	-1.66088	-1.66219	-1.61019	0.21514	-1.68996	1.34875	1.72702	1.02297	-1.28403	1.70329	0.661703	1.78627	0.940837
D23580	4x	8	0.789644	-1.66204	0.789644	-1.66204	-0.0345896	1.17155	-1.57611	1.61213	0.476658	1.66229	0.86659	1.5977	0.122034	1.67251	1.23328	-1.60706	-1.57745	-1.57873	-1.58272	-0.0350287	-1.62203	1.095	1.89373	1.18366	-1.08248	1.53981	0.979927	1.59398	1.10119	1.54916	0.253381	1.6226	1.32565	-1.62008	-1.55762	-1.43547	-1.37789	-0.00975242	-1.58344	1.08052	1.80913	0.840659	-1.04057	1.62288	0.568342	1.69101	1.08455
D23580	4x	10	1.62511	-1.80888	1.62511	-1.80888	0.622362	1.79879	-1.72179	1.84691	0.662126	1.92593	0.792856	1.74299	-0.634409	1.84221	0.936015	-1.8085	-1.81252	-1.85401	-1.88741	0.919108	-1.75339	1.81657	1.67374	0.739484	-1.12606	1.82061	1.0867	1.90595	1.10702	1.73669	-0.609297	1.83788	1.02012	-1.84826	-1.93457	-2.09379	-2.09144	1.08089	-1.75109	1.86831	1.54037	1.38205	-1.64522	1.85371	0.95437	1.94008	1.22865
D23580	4x	10	1.49882	-1.70705	1.49882	-1.70705	0.790486	1.66958	-1.59611	1.67845	0.761787	1.75398	0.874901	1.60293	-0.325938	1.69592	0.956712	-1.70501	-1.68071	-1.72963	-1.77944	0.962358	-1.62208	1.66168	1.65958	0.773178	-1.17474	1.641	1.34757	1.71957	0.951959	1.58167	-0.359661	1.67497	0.967908	-1.72743	-1.71333	-1.73254	-1.72248	1.07316	-1.60418	1.66394	1.60765	0.608191	-0.89167	1.70148	0.90995	1.7841	1.26179
D23580	4x	10	1.15491	-1.63626	1.15491	-1.63626	0.545788	1.43123	-1.52472	1.57886	0.355324	1.638	0.708588	1.5365	-0.316051	1.60968	0.92859	-1.60734	-1.59215	-1.60257	-1.5945	0.503476	-1.56321	1.39322	1.68891	1.03226	-1.24163	1.49567	1.0339	1.5615	0.835685	1.48205	-0.138229	1.55771	1.05978	-1.6182	-1.5944	-1.56671	-1.53598	0.53504	-1.52165	1.33788	1.71641	0.494996	-0.710829	1.61517	0.642615	1.69485	1.08911
D23580	4x	12	1.59797	-1.73261	1.59797	-1.73261	0.765481	1.71549	-1.69095	1.80976	0.191742	1.88304	0.309712	1.70827	-1.07126	1.80317	0.677951	-1.73089	-1.76766	-1.75649	-1.7189	0.705001	-1.72137	1.71441	1.69112	0.686808	-1.17756	1.80954	0.60682	1.87898	0.760017	1.72419	-0.965895	1.81356	0.816653	-1.75055	-1.88382	-2.13925	-2.28499	0.874783	-1.73619	1.77933	1.48323	1.70868	-2.02015	1.82758	0.395382	1.90038	0.568068
D23580	4x	12	1.40261	-1.71554	1.40261	-1.71554	0.757831	1.59313	-1.61713	1.71597	0.299766	1.779	0.734594	1.63873	-0.598492	1.7239	0.887057	-1.71202	-1.76001	-1.66069	-1.56467	0.668373	-1.6565	1.58195	1.77395	0.82433	-1.2037	1.69134	0.948425	1.76214	1.02036	1.63055	-0.554081	1.71974	0.960939	-1.7421	-1.73684	-1.75015	-1.86354	0.760749	-1.65283	1.60808	1.61391	1.06185	-1.39589	1.72946	0.520681	1.79858	1.06096
D23580	4x	12	0.981702	-1.4296	0.981702	-1.4296	0.648293	1.15888	-1.3987	1.44428	-0.302707	1.46881	0.456389	1.42922	-0.22848	1.47154	0.9823	-1.41267	-1.43428	-1.40155	-1.38815	0.391012	-1.44475	1.11465	1.51986	1.03805	-1.29006	1.39425	0.759972	1.41881	0.960776	1.392	0.227746	1.43651	1.22581	-1.44113	-1.39143	-1.38419	-1.43087	0.474442	-1.41542	1.10747	1.46893	0.823834	-1.08508	1.45482	-0.0878385	1.48401	0.919235
D23580	4x	14	1.39404	-1.55751	1.39404	-1.55751	0.582239	1.56443	-1.51049	1.58911	0.243691	1.65927	0.324782	1.51945	-0.623458	1.5989	0.870729	-1.57333	-1.54785	-1.54231	-1.48758	0.749981	-1.53117	1.58343	1.4497	0.974634	-1.27571	1.58916	0.901316	1.66167	0.644359	1.52842	-0.610854	1.60379	0.917831	-1.57386	-1.61762	-1.71016	-1.93345	0.79123	-1.54377	1.60098	1.36397	1.03682	-1.208	1.60981	0.70031	1.69218	0.843346
D23580	4x	14	1.19603	-1.4321	1.19603	-1.4321	0.731886	1.36356	-1.40102	1.45613	0.631347	1.5141	0.696188	1.41147	-0.144579	1.48537	1.01651	-1.44073	-1.4374	-1.40554	-1.43222	0.813724	-1.42669	1.37954	1.42636	1.02913	-1.31544	1.4277	1.25483	1.49771	0.889794	1.40233	0.00668604	1.47659	1.10864	-1.44119	-1.4179	-1.35053	-1.3128	0.767305	-1.42527	1.3474	1.50799	0.123776	-0.259764	1.46832	0.5465	1.54279	0.72532
D23580	4x	14	0.839672	-1.23855	0.839672	-1.23855	0.556259	1.03129	-1.23657	1.24061	0.403609	1.26032	0.838364	1.24854	0.0942884	1.2809	0.988073	-1.22843	-1.21548	-1.19267	-1.27756	0.507879	-1.26813	1.04813	1.25458	1.32235	-1.44396	1.18459	0.945	1.20805	0.827197	1.20542	0.00685814	1.23694	0.987446	-1.23241	-1.18687	-1.07424	-1.01496	0.437554	-1.2352	0.998052	1.38359	0.0283548	-0.200912	1.25977	0.414488	1.28394	0.841004
D23580	4x	16	1.56675	-1.73147	1.56675	-1.73147	0.536284	1.75133	-1.71032	1.8194	0.475182	1.86329	0.723232	1.72726	-0.996465	1.79155	0.715782	-1.71407	-1.68824	-1.68164	-1.7908	0.981173	-1.72484	1.81817	1.48798	1.49234	-1.6532	1.83337	0.932376	1.88493	0.929616	1.75028	-1.1804	1.81791	0.769884	-1.72659	-1.80303	-1.99799	-2.16498	0.985174	-1.75404	1.85684	1.43728	1.39008	-1.61343	1.84946	0.579694	1.91006	0.975733
D23580	4x	16	1.34559	-1.74146	1.34559	-1.74146	0.532709	1.56278	-1.66781	1.73405	0.159415	1.77843	0.747323	1.684	-0.652435	1.74901	0.835058	-1.70655	-1.67466	-1.64026	-1.75858	0.68086	-1.69971	1.56727	1.62636	1.73659	-1.78582	1.72517	1.01626	1.78314	0.844662	1.68772	-0.877935	1.75984	0.782015	-1.72981	-1.70888	-1.71201	-1.7147	0.569546	-1.70972	1.52231	1.74361	0.530544	-0.810459	1.78994	0.327569	1.84194	0.915393
D23580	4x	16	0.963564	-1.46865	0.963564	-1.46865	0.563101	1.16027	-1.40624	1.4286	-0.0545538	1.44094	0.85548	1.41931	-0.26534	1.45954	0.92876	-1.43497	-1.38483	-1.40258	-1.43855	0.514027	-1.43105	1.13841	1.36046	1.93853	-1.91031	1.38489	0.538248	1.40955	0.639994	1.39285	-0.374128	1.43814	0.898508	-1.45754	-1.3929	-1.29975	-1.19226	0.333421	-1.41587	1.04206	1.63774	0.116585	-0.367878	1.48111	0.226771	1.50048	0.955763
D23580	4x	18	-0.636762	0.12117	-0.636762	0.12117	-1.48366	-0.575448	0.114491	-0.475151	1.597	-0.383361	1.28373	-0.392289	1.52542	-0.295922	0.804718	0.245961	0.316177	0.346864	0.364217	-0.680118	0.351287	-0.545036	-0.678763	2.4448	-1.93276	-0.320809	1.7312	-0.270282	1.15971	-0.292766	1.21813	-0.224856	0.46727	0.193613	0.206587	0.137247	0.136826	-1.2517	0.293608	-0.653832	0.16578	-0.0428828	2.22102	-0.360792	0.452614	-0.279802	1.11593
D23580	4x	18	-0.339215	-0.070611	-0.339215	-0.070611	-1.07019	-0.340374	-0.221438	-0.195327	0.157428	-0.093465	1.15072	-0.0453783	0.559701	0.0393077	0.784993	0.0614403	0.130656	0.162081	0.0321092	-0.388623	-0.0200551	-0.304562	-0.464185	2.79381	-2.47009	-0.0337585	1.18415	0.00529377	0.884113	0.0634402	0.877783	0.113404	0.445094	-0.00882935	-0.0134299	0.0717697	0.17668	-1.06006	-0.0909473	-0.43505	0.542114	-0.753691	2.48887	-0.0645009	-0.277963	0.00486409	1.00422
D23580	4x	18	0.0840315	0.0382346	0.0840315	0.0382346	0.372899	-0.078426	0.12587	-0.365588	0.837451	-0.172406	0.629337	-0.352527	1.86448	-0.17137	0.573283	0.0453583	0.211806	0.309194	0.168456	0.533109	0.30409	0.0074998	-0.97301	2.48566	-2.39944	-0.248127	1.27547	-0.0839621	0.47029	-0.266006	1.53204	-0.101122	0.306649	0.0509661	0.0605235	0.0923458	0.255626	-0.0517171	0.24675	-0.136543	0.14218	-1.54348	2.11133	-0.204149	0.256474	-0.0471372	0.248783
D23580	4x	20	1.46915	-2.18223	1.46915	-2.18223	-0.331511	1.96051	-1.93879	2.03069	1.30458	2.15814	0.634821	1.89815	-0.892071	2.04339	0.919994	-2.11099	-2.04985	-2.0069	-1.98193	0.279753	-1.93349	1.94517	1.94471	1.51154	-1.31591	2.03047	0.914275	2.16283	0.938274	1.91539	-0.899243	2.05506	0.996292	-2.13609	-2.18673	-2.18738	-2.27117	0.365146	-1.94872	2.00112	1.76202	2.10365	-2.40589	2.09031	0.623305	2.22405	0.851368
D23580	4x	20	1.2378	-2.18253	1.2378	-2.18253	-0.490987	1.81794	-1.90563	2.01068	1.83967	2.14609	0.990502	1.87251	-0.498482	2.02643	1.07754	-2.10386	-2.02953	-1.97716	-1.99217	0.130384	-1.90523	1.79563	1.91789	1.79763	-1.43977	1.99478	1.51738	2.1294	0.949446	1.87998	-0.795962	2.02857	1.02263	-2.1267	-2.11143	-1.99834	-2.02351	0.140452	-1.91361	1.80926	1.8622	1.77499	-2.05202	2.07847	0.981347	2.22504	1.08449
D23580	4x	20	0.985143	-2.0631	0.985143	-2.0631	-0.692835	1.54081	-1.81369	1.86954	1.24564	1.96053	0.92884	1.78301	-0.37005	1.90103	1.14399	-1.96234	-1.89092	-1.85698	-1.82606	-0.0412202	-1.81683	1.51969	1.9227	1.99636	-1.50525	1.8269	1.19682	1.92543	0.938211	1.76458	-0.459909	1.88216	1.15062	-1.99504	-1.932	-1.78708	-1.74091	-0.0756294	-1.80388	1.49878	1.90878	1.50379	-1.77004	1.92788	0.472374	2.0271	0.970157
D23580	4x	24	1.01185	-1.24704	1.01185	-1.24704	0.569623	1.09837	-1.30247	1.38529	-0.0815155	1.40178	0.723679	1.34472	-0.311256	1.37626	0.850734	-1.26845	-1.26419	-1.28028	-1.37215	0.672604	-1.3341	1.15648	1.06217	1.06373	-1.34764	1.37663	0.3895	1.38865	0.948202	1.34815	-0.210448	1.37356	0.957895	-1.29366	-1.33115	-1.38721	-1.61183	0.719689	-1.33876	1.16494	1.08097	1.3015	-1.52158	1.42506	0.0783227	1.43392	0.82995
D23580	4x	24	0.886044	-1.23653	0.886044	-1.23653	0.612695	1.00351	-1.27492	1.31307	0.0278466	1.31584	1.10448	1.31433	0.443752	1.3363	1.25299	-1.22495	-1.2333	-1.26527	-1.33652	0.589804	-1.31166	1.01202	1.21288	1.26206	-1.43746	1.27768	0.551737	1.28588	1.17985	1.29958	0.59476	1.32193	1.38639	-1.2271	-1.18669	-1.17886	-1.2474	0.522517	-1.30294	0.9673	1.34754	0.412541	-0.746375	1.36102	0.0193046	1.35487	1.25157
D23580	4x	24	0.61048	-0.976632	0.61048	-0.976632	0.66423	0.718784	-1.009	0.998832	0.0817644	1.00213	1.33009	1.04021	0.697392	1.06005	1.217	-0.967627	-0.966984	-0.987058	-1.06225	0.444432	-1.04856	0.705782	0.968332	1.43322	-1.55894	0.921634	0.366882	0.937269	1.02907	0.973636	0.763277	1.00667	1.19394	-0.992834	-0.899165	-0.85453	-0.892462	0.357008	-0.992631	0.625106	1.1625	0.0686874	-0.45856	1.05643	-0.152679	1.04623	1.29332
D23580	0x	2	-0.544159	0.85854	-0.544159	0.85854	0.739258	-0.664663	0.78684	-0.780246	-1.40567	-0.832537	-1.29493	-0.755744	-1.0138	-0.812568	-1.01354	0.823841	0.835412	0.827307	0.814105	0.0874914	0.751496	-0.648529	-1.0138	-1.03664	0.236506	-0.773465	-1.0167	-0.820196	-1.08351	-0.751508	-0.681543	-0.80116	-0.926403	0.807664	0.820778	0.789579	0.720094	0.13045	0.749006	-0.647836	-0.826086	-0.585462	0.276863	-0.434632	-0.99932	-0.592649	-0.893411
D23580	0x	4	-0.827368	0.530673	-0.827368	0.530673	-1.25464	-0.77258	0.33365	-0.408771	-1.27784	-0.513634	-0.6347	-0.323412	-0.203626	-0.436637	-0.526286	0.630707	0.689537	0.702252	0.732007	-1.03636	0.325467	-0.766566	-0.605956	0.90867	-0.0559184	-0.387993	-0.691242	-0.518258	-0.395346	-0.318566	-0.207057	-0.449401	-0.486726	0.565175	0.570531	0.56758	0.541766	-1.06192	0.333672	-0.764406	-0.51039	1.51971	-1.4599	-0.251057	-0.757102	-0.403968	-0.482721
D23580	0x	6	-0.781514	1.19671	-0.781514	1.19671	0.289239	-0.885263	1.30274	-1.12431	-1.42392	-1.1107	-1.39655	-1.18935	-1.76775	-1.16509	-1.41204	1.11286	1.08073	1.08868	1.11518	-0.483414	1.21025	-0.899452	-0.976529	-2.74092	2.01454	-1.22573	-1.52891	-1.16799	-1.63492	-1.25105	-1.88473	-1.20446	-1.51985	1.16548	1.15298	1.12871	1.17123	-0.275484	1.23753	-0.87652	-1.26276	-0.940436	1.03555	-1.17754	-1.13653	-1.14822	-1.4745
D23580	0x	8	-0.835057	1.18904	-0.835057	1.18904	-0.0308119	-0.912922	1.30966	-1.20014	-1.36328	-1.17017	-1.63305	-1.26538	-1.77524	-1.22871	-1.48966	1.16012	1.15098	1.15584	1.15719	-0.628587	1.27378	-0.929681	-1.01944	-2.25331	1.97938	-1.21663	-1.51998	-1.16494	-1.62339	-1.24814	-1.83491	-1.20806	-1.54677	1.16471	1.12725	1.09509	1.15803	-0.517673	1.23857	-0.910012	-1.19506	-1.02187	1.44696	-1.26043	-1.10988	-1.20522	-1.56551
D23580	0x	10	-0.874225	1.30864	-0.874225	1.30864	0.044201	-0.966155	1.56787	-1.42969	-1.29963	-1.29518	-1.63549	-1.52803	-2.10501	-1.37785	-1.67553	1.26877	1.30875	1.32583	1.3452	-0.679937	1.53107	-0.989983	-1.01488	-2.78136	2.41906	-1.48103	-1.70671	-1.31488	-1.88736	-1.54616	-2.27295	-1.38134	-1.77369	1.27891	1.25299	1.24556	1.27227	-0.438611	1.52156	-0.953289	-1.49828	-0.549987	0.942026	-1.52551	-1.287	-1.34006	-1.69272
D23580	0x	12	-0.889666	1.27217	-0.889666	1.27217	-0.101605	-0.968497	1.49563	-1.44258	-0.978776	-1.31501	-1.56563	-1.52542	-1.68915	-1.38638	-1.56405	1.24223	1.28756	1.32396	1.34779	-0.605796	1.51068	-0.976257	-1.1013	-1.73782	1.70104	-1.40266	-1.47092	-1.27177	-1.69113	-1.46275	-1.85524	-1.33363	-1.60559	1.25847	1.24417	1.21952	1.13954	-0.494631	1.44349	-0.948857	-1.5351	-0.0346225	0.292968	-1.49095	-1.1922	-1.33423	-1.60035
D23580	0x	14	-0.898213	1.25626	-0.898213	1.25626	-0.167749	-0.973036	1.45755	-1.44794	-1.04242	-1.32092	-1.62424	-1.51817	-1.78937	-1.3844	-1.63638	1.23508	1.30348	1.34089	1.37377	-0.641675	1.49401	-0.986524	-0.9854	-1.73943	1.7336	-1.3811	-1.39356	-1.26319	-1.73669	-1.43137	-1.86143	-1.32035	-1.63875	1.24515	1.22424	1.19011	1.13954	-0.536368	1.40926	-0.955471	-1.5004	-0.0265412	0.366704	-1.47186	-1.17717	-1.32677	-1.65278
D23580	0x	16	-0.896652	1.23026	-0.896652	1.23026	-0.178892	-0.970538	1.44973	-1.48152	-0.849719	-1.32789	-1.55881	-1.54559	-1.61835	-1.38771	-1.57224	1.19637	1.25729	1.34182	1.38495	-0.564174	1.51029	-0.974414	-1.06435	-1.23367	1.32528	-1.37128	-1.36583	-1.24643	-1.61791	-1.42025	-1.77692	-1.29865	-1.56908	1.21417	1.21369	1.18724	1.09538	-0.538437	1.39926	-0.951333	-1.49944	0.0750834	0.194123	-1.46485	-1.19169	-1.31826	-1.54309
D23580	0x	18	-0.934846	1.3079	-0.934846	1.3079	-0.344944	-1.0018	1.50529	-1.47324	-1.07644	-1.33983	-1.6314	-1.55306	-2.31514	-1.41296	-1.76647	1.28772	1.36611	1.40397	1.42757	-0.782153	1.53467	-1.0181	-0.98268	-1.63776	1.84505	-1.4031	-1.74418	-1.28783	-1.79864	-1.45647	-2.28385	-1.3472	-1.7275	1.29876	1.28555	1.25445	1.20981	-0.703452	1.43659	-0.988456	-1.50631	-0.140586	0.669993	-1.50757	-1.37554	-1.3625	-1.70221
D23580	0x	20	-1.01768	1.19867	-1.01768	1.19867	-1.08214	-1.04184	1.35649	-1.3238	-1.11005	-1.25145	-1.41598	-1.39021	-2.08822	-1.31301	-1.63002	1.26451	1.30165	1.3249	1.32396	-1.17558	1.38628	-1.0549	-1.09593	-0.780537	1.76558	-1.30591	-1.48018	-1.23718	-1.5745	-1.34959	-2.09013	-1.28963	-1.58534	1.22845	1.22796	1.20767	1.21463	-1.07042	1.33699	-1.02598	-1.47433	0.819407	-0.286429	-1.39462	-1.20188	-1.30245	-1.47224
D23580	0x	22	-1.05062	1.29823	-1.05062	1.29823	-1.19438	-1.07585	1.495	-1.40115	-1.03957	-1.2892	-1.36819	-1.48378	-2.39701	-1.36863	-1.7064	1.35224	1.37139	1.38176	1.40882	-1.33378	1.48443	-1.09348	-1.01008	-1.0001	2.18179	-1.39409	-1.80941	-1.29371	-1.74171	-1.46447	-2.57532	-1.36676	-1.76191	1.33354	1.33083	1.30944	1.36233	-1.26222	1.4546	-1.07149	-1.43859	0.05475	0.998348	-1.49946	-1.40142	-1.36208	-1.63174
D23580	0x	24	-1.05439	1.16708	-1.05439	1.16708	-1.45209	-1.05948	1.23784	-1.23655	-0.533973	-1.20471	-1.13493	-1.2823	-1.7484	-1.25949	-1.49452	1.19623	1.20926	1.24239	1.26915	-1.32825	1.2785	-1.06871	-0.878739	-0.174536	1.50322	-1.17033	-1.52705	-1.18423	-1.5737	-1.19985	-2.17246	-1.22629	-1.59806	1.21433	1.21403	1.1933	1.24454	-1.40899	1.20207	-1.06074	-1.25253	0.16058	0.934374	-1.29277	-1.18174	-1.26942	-1.4429
D23580	0x	2	-0.639955	0.745543	-0.639955	0.745543	0.0435872	-0.700972	0.529559	-0.498915	-1.35271	-0.63463	-1.1342	-0.444172	-0.938314	-0.581212	-0.877895	0.722321	0.744082	0.73624	0.704241	-0.384358	0.458546	-0.696323	-0.759611	-0.89701	0.398426	-0.546291	-1.02435	-0.667691	-0.895042	-0.487682	-0.831636	-0.617193	-0.864524	0.726368	0.725355	0.69604	0.650459	-0.342458	0.494827	-0.704561	-0.575052	-0.386154	0.463142	-0.1869	-1.12806	-0.418177	-0.902528
D23580	0x	4	-0.920206	0.471085	-0.920206	0.471085	-1.82033	-0.825683	0.281293	-0.404459	-1.32184	-0.508283	-0.584433	-0.304748	-0.103345	-0.421951	-0.442882	0.61453	0.69387	0.732973	0.76849	-1.29332	0.300243	-0.811964	-0.628812	1.65094	-0.394966	-0.372849	-0.502303	-0.502881	-0.296593	-0.304481	-0.260909	-0.43776	-0.459906	0.529941	0.541912	0.537426	0.57417	-1.42105	0.31972	-0.830857	-0.434177	1.66489	-1.28884	-0.241857	-0.664564	-0.394197	-0.3335
D23580	0x	6	-0.844682	1.19535	-0.844682	1.19535	-0.0461365	-0.925564	1.28972	-1.2122	-1.13348	-1.17561	-1.50562	-1.26768	-1.58681	-1.23178	-1.45732	1.15106	1.17212	1.18262	1.15063	-0.588773	1.27167	-0.936587	-0.999359	-2.00532	1.73137	-1.21548	-1.38867	-1.18195	-1.58248	-1.23983	-1.79078	-1.21677	-1.5231	1.17015	1.16319	1.13751	1.1049	-0.433897	1.22927	-0.904934	-1.39593	-0.0841359	0.180721	-1.25838	-1.14093	-1.22216	-1.45699
D23580	0x	8	-0.829754	1.25118	-0.829754	1.25118	0.161938	-0.921626	1.43243	-1.26131	-1.539	-1.21905	-1.74691	-1.35151	-2.38041	-1.28936	-1.71013	1.1802	1.19318	1.20261	1.19902	-0.581054	1.36886	-0.940976	-1.03844	-2.75845	2.2382	-1.33126	-2.06889	-1.24889	-1.97746	-1.37086	-2.856	-1.29785	-1.84922	1.22217	1.20312	1.17434	1.21976	-0.395468	1.35425	-0.91288	-1.3725	-0.935574	1.22291	-1.36284	-1.42381	-1.27778	-1.75038
D23580	0x	10	-0.872634	1.32973	-0.872634	1.32973	0.0574681	-0.963017	1.61726	-1.45771	-1.22902	-1.2961	-1.64703	-1.57335	-1.94275	-1.39008	-1.64266	1.26481	1.28927	1.32058	1.35241	-0.622622	1.57598	-0.974844	-1.11273	-2.47713	2.14912	-1.54979	-1.65842	-1.32895	-1.80823	-1.63086	-2.0891	-1.40605	-1.72864	1.31003	1.28966	1.27207	1.28503	-0.444251	1.60107	-0.955884	-1.45354	-0.893837	1.31754	-1.56937	-1.2308	-1.35701	-1.68402
D23580	0x	12	-0.920423	1.2124	-0.920423	1.2124	-0.383991	-0.979586	1.41816	-1.39541	-1.06244	-1.27835	-1.52756	-1.46299	-1.74849	-1.33905	-1.5736	1.22227	1.27548	1.31144	1.33652	-0.75548	1.44491	-0.988572	-1.0909	-1.38106	1.59271	-1.36376	-1.2078	-1.23962	-1.59182	-1.41284	-1.60577	-1.29308	-1.53796	1.21371	1.20668	1.18992	1.11941	-0.62916	1.39162	-0.958617	-1.50079	0.42672	-0.159998	-1.42753	-1.10365	-1.2933	-1.48738
D23580	0x	14	-0.896534	1.23774	-0.896534	1.23774	-0.175601	-0.97125	1.44364	-1.45657	-0.808366	-1.32457	-1.54397	-1.52709	-1.72365	-1.38844	-1.58761	1.19952	1.29157	1.34598	1.34789	-0.584004	1.49988	-0.978461	-1.03351	-1.40904	1.46845	-1.36364	-1.41861	-1.25067	-1.67085	-1.41496	-1.87287	-1.30644	-1.59621	1.22525	1.20347	1.18637	1.0979	-0.536999	1.3974	-0.953437	-1.4812	-0.0398384	0.36301	-1.44508	-1.17323	-1.31276	-1.551
D23580	0x	16	-0.916385	1.22866	-0.916385	1.22866	-0.304253	-0.982651	1.43629	-1.49055	-0.862545	-1.33423	-1.53008	-1.54704	-1.74435	-1.39057	-1.58681	1.21501	1.29086	1.34975	1.38655	-0.61156	1.50917	-0.983857	-1.12248	-0.951285	1.18036	-1.3746	-1.45742	-1.25112	-1.66197	-1.42443	-1.86151	-1.30439	-1.5847	1.2243	1.20754	1.18572	1.12826	-0.607483	1.40336	-0.965694	-1.47838	0.128602	0.189836	-1.45701	-1.21512	-1.31827	-1.60575
D23580	0x	18	-0.9618	1.25665	-0.9618	1.25665	-0.58956	-1.01486	1.45859	-1.47169	-1.02124	-1.33474	-1.59179	-1.54411	-2.02997	-1.40106	-1.72091	1.28447	1.34849	1.40113	1.42907	-0.868998	1.52027	-1.02761	-1.02954	-1.16469	1.65335	-1.37823	-1.55347	-1.26468	-1.71406	-1.43516	-1.97011	-1.3247	-1.65887	1.26329	1.2487	1.22738	1.20362	-0.819145	1.41913	-1.00122	-1.48395	0.14165	0.442736	-1.48118	-1.23115	-1.3409	-1.61193
D23580	0x	20	-0.999873	1.25293	-0.999873	1.25293	-0.828394	-1.04016	1.46186	-1.38946	-1.01234	-1.28936	-1.50122	-1.47342	-2.24694	-1.36069	-1.685	1.2907	1.32603	1.33775	1.35109	-1.05953	1.47077	-1.05093	-1.11469	-1.05209	1.82528	-1.37686	-1.60304	-1.28203	-1.73962	-1.43384	-2.35681	-1.34302	-1.70217	1.27138	1.25511	1.24724	1.26795	-0.955864	1.42088	-1.02477	-1.52488	0.498438	0.0717039	-1.46841	-1.34618	-1.3432	-1.61163
D23580	0x	22	-1.0319	1.25192	-1.0319	1.25192	-1.08829	-1.05849	1.48137	-1.42708	-0.413583	-1.28876	-1.11975	-1.51505	-1.48631	-1.36519	-1.47888	1.28154	1.30681	1.33867	1.37737	-1.17101	1.50777	-1.06479	-1.11019	-0.632455	1.6814	-1.43632	-1.14869	-1.29748	-1.53504	-1.5094	-1.63289	-1.37034	-1.56444	1.28514	1.27288	1.27726	1.29555	-1.1104	1.49285	-1.05141	-1.45012	0.318922	0.486752	-1.50388	-0.974171	-1.33702	-1.43073
D23580	0x	24	-1.05747	1.22522	-1.05747	1.22522	-1.38989	-1.07116	1.3413	-1.31475	-0.935426	-1.25583	-1.34011	-1.37619	-2.37666	-1.32347	-1.72047	1.24841	1.29248	1.33308	1.36539	-1.34067	1.37266	-1.08482	-0.849146	-0.509181	1.81132	-1.23551	-1.72668	-1.22211	-1.70217	-1.28616	-2.46849	-1.28223	-1.73953	1.26303	1.25255	1.22561	1.29626	-1.39705	1.29057	-1.07227	-1.31111	-0.0719281	1.36465	-1.38801	-1.33173	-1.32476	-1.62175
D23580	1x	2	0.631605	-0.60418	0.631605	-0.60418	1.24562	0.493152	-0.816818	0.736275	-1.21126	0.693926	0.208085	0.826783	-0.466127	0.793618	0.392084	-0.670281	-0.701089	-0.69211	-0.670111	0.600644	-0.832406	0.403507	1.05345	-0.790452	-0.471572	0.756729	-0.682371	0.701976	0.541076	0.842798	-0.143795	0.799599	0.622838	-0.625041	-0.631771	-0.707653	-0.993555	0.78277	-0.847115	0.47377	0.760703	0.45406	-0.99924	0.633204	-0.601952	0.600993	0.145017
D23580	1x	4	1.86913	-1.39023	1.86913	-1.39023	1.40371	1.71214	-1.30782	1.33961	1.34023	1.37286	1.42756	1.29197	0.468449	1.33494	1.31216	-1.43855	-1.46115	-1.47164	-1.48307	1.65714	-1.29432	1.68133	1.40888	-0.448953	-0.597904	1.34808	1.28518	1.37669	1.68466	1.29575	0.881679	1.33559	1.50168	-1.38938	-1.35013	-1.40065	-1.47105	1.93876	-1.2964	1.7397	1.25247	0.209355	-0.732765	1.32508	1.42098	1.34772	1.51088
D23580	1x	6	1.72408	-1.96364	1.72408	-1.96364	-0.268728	2.1901	-1.64118	1.6836	2.54754	1.80773	1.5239	1.55596	-0.112902	1.6815	1.12638	-1.87733	-1.80984	-1.77103	-1.76957	1.15972	-1.5863	2.20759	1.58207	1.10271	-0.85535	1.65088	2.14426	1.77671	1.33189	1.54446	-0.0848243	1.66868	1.14887	-1.919	-1.86473	-1.77431	-1.68717	1.29138	-1.57445	2.15568	1.67276	1.08619	-1.00938	1.71632	2.03861	1.8225	1.72805
D23580	1x	8	1.58185	-1.38646	1.58185	-1.38646	0.50383	1.71076	-1.19506	1.20687	2.23243	1.28116	1.22486	1.14157	0.298087	1.20997	0.969903	-1.35113	-1.31771	-1.3039	-1.26095	1.25599	-1.16484	1.72567	1.16137	0.325501	-0.614492	1.18754	1.9111	1.25091	1.28288	1.13114	0.697278	1.18956	1.19565	-1.37048	-1.30942	-1.25781	-1.24914	1.50922	-1.15423	1.75332	1.16694	0.904865	-1.10042	1.25499	1.48281	1.3204	1.10256
D23580	1x	10	1.40214	-0.999979	1.40214	-0.999979	1.15094	1.29222	-0.918297	0.911211	0.72617	0.940603	0.776173	0.901609	0.187554	0.930793	0.764132	-0.978702	-0.951005	-0.948679	-0.928037	1.01036	-0.918779	1.21795	1.04265	0.0614361	-0.72582	0.92087	0.770836	0.937361	0.917716	0.905626	0.382387	0.925112	0.924886	-1.00543	-1.03947	-1.08923	-1.18603	1.18584	-0.917394	1.2715	0.872379	0.899937	-1.30985	0.918951	0.904332	0.965193	0.692997
D23580	1x	12	0.45175	-0.997835	0.45175	-0.997835	-0.694127	0.747105	-0.976576	0.967567	0.741089	0.979906	0.744181	0.948764	0.292617	0.96316	0.853797	-0.921327	-0.858843	-0.831521	-0.809804	0.130601	-0.948371	0.774182	0.8034	0.855488	-0.442935	0.932801	0.765342	0.94089	0.942505	0.925437	0.644494	0.935272	0.986127	-0.956761	-0.89375	-0.870092	-0.837494	0.282827	-0.923706	0.78205	0.809964	1.5996	-1.7074	1.0418	0.398263	1.03207	0.71179
D23580	1x	14	0.159716	-0.0865251	0.159716	-0.0865251	0.809418	0.133573	-0.352153	0.523022	-0.814049	0.441261	-0.0966185	0.529782	-0.221735	0.460333	0.19426	-0.256695	-0.300237	-0.327873	-0.332926	0.0449361	-0.489708	0.118755	0.321517	-1.99996	0.748499	0.347671	-0.71834	0.266938	0.297176	0.405195	0.420074	0.337152	0.456942	-0.133513	-0.0954043	-0.0621601	-0.0877391	0.393667	-0.395724	0.157087	0.320227	-0.402597	-0.0898061	0.60589	-0.59555	0.485011	-0.134656
D23580	1x	16	-0.665429	0.755702	-0.665429	0.755702	-0.147191	-0.708203	0.648802	-0.524048	-0.897025	-0.660033	-0.937778	-0.52867	-0.974642	-0.657278	-0.898337	0.690905	0.675177	0.654063	0.627526	-0.566805	0.569806	-0.713239	-0.723043	-1.20964	0.998592	-0.605235	-1.05309	-0.726655	-0.938766	-0.573208	-0.98561	-0.69707	-0.904845	0.736852	0.727587	0.708638	0.607204	-0.396183	0.590868	-0.686477	-0.82984	0.340196	-0.427059	-0.593451	-0.86343	-0.728692	-0.937225
D23580	1x	18	-0.770399	0.995128	-0.770399	0.995128	-0.180061	-0.829325	1.08619	-1.04161	-0.580979	-0.999566	-1.13795	-1.08716	-1.00023	-1.03747	-1.14198	0.944254	0.95434	0.967039	0.96215	-0.528833	1.08606	-0.82602	-0.951279	-0.904459	0.932263	-1.04317	-1.18316	-0.99779	-1.27169	-1.06851	-1.32372	-1.02673	-1.21439	0.982212	0.967541	0.95277	0.916704	-0.437307	1.0609	-0.808068	-1.17577	0.303403	-0.224496	-1.07964	-0.968066	-1.03152	-1.24839
D23580	1x	20	-0.892264	0.989412	-0.892264	0.989412	-0.738842	-0.917308	1.06197	-1.04113	-0.430416	-1.05674	-1.05911	-1.08442	-1.0512	-1.09105	-1.16089	1.00656	1.03131	1.04155	1.03061	-0.797782	1.0894	-0.909221	-1.12067	-0.246267	0.780852	-1.04358	-1.05928	-1.04541	-1.20773	-1.05917	-1.19465	-1.06677	-1.18295	1.00758	1.00227	0.983426	0.957143	-0.770424	1.05543	-0.897717	-1.21116	0.818004	-0.576753	-1.10456	-0.909465	-1.1011	-1.14008
D23580	1x	22	-0.953158	0.964071	-0.953158	0.964071	-1.15377	-0.952203	1.01721	-1.06271	-0.916995	-1.07932	-1.38143	-1.08451	-1.62832	-1.10424	-1.3864	1.03217	1.0911	1.12414	1.13447	-1.03328	1.07744	-0.950149	-1.0274	0.187994	0.723683	-0.984395	-1.12042	-1.03057	-1.26344	-0.99272	-1.50487	-1.04579	-1.27421	0.994029	0.997223	0.977624	0.916041	-1.03058	0.99432	-0.929351	-1.25847	1.31886	-1.15498	-1.06177	-1.0336	-1.09385	-1.28637
D23580	1x	24	-1.00301	0.994777	-1.00301	0.994777	-1.45035	-0.995775	0.991996	-0.992366	-0.758346	-1.05769	-1.18146	-1.01661	-1.77653	-1.08689	-1.36408	1.03796	1.0797	1.08636	1.07538	-1.24641	1.02926	-0.997577	-0.952338	0.105395	1.08479	-0.944014	-1.18848	-1.04093	-1.27117	-0.94714	-1.63295	-1.0553	-1.3015	1.03647	1.0341	1.00958	0.960873	-1.26692	0.960416	-0.980129	-1.22914	1.0235	-0.444557	-1.06325	-1.07146	-1.13229	-1.22253
D23580	1x	2	0.662595	-0.626655	0.662595	-0.626655	1.22043	0.505166	-0.891404	0.847227	-1.1962	0.775263	0.111336	0.927662	-0.759318	0.870611	0.221776	-0.68041	-0.735494	-0.741894	-0.774248	0.603736	-0.91666	0.426892	0.990015	-0.755715	-0.496156	0.852666	-1.08297	0.769374	0.375159	0.936206	-0.527519	0.872681	0.432692	-0.671236	-0.654221	-0.707143	-0.932945	0.774048	-0.925848	0.495743	0.808171	0.394157	-0.9305	0.762775	-0.674708	0.695827	-0.0743833
D23580	1x	4	1.9977	-1.4869	1.9977	-1.4869	1.41005	1.84561	-1.4022	1.45107	0.654016	1.52517	0.98575	1.36883	-0.00274227	1.4654	1.08387	-1.50476	-1.52269	-1.51587	-1.59868	1.42934	-1.3763	1.78155	1.53041	-0.132177	-0.838493	1.47314	1.01343	1.55232	1.26353	1.3926	0.180947	1.48719	1.15816	-1.5205	-1.56477	-1.63017	-1.65157	1.64516	-1.39853	1.88056	1.36041	0.370381	-0.944207	1.45306	1.15441	1.51015	1.06623
D23580	1x	6	1.62141	-1.79287	1.62141	-1.79287	0.295409	1.9183	-1.52554	1.56138	2.05935	1.66967	1.2671	1.46529	0.17326	1.58122	1.12376	-1.73005	-1.67947	-1.64229	-1.63362	0.992056	-1.49614	1.8881	1.61138	0.82667	-0.865016	1.55224	1.74104	1.65796	1.15204	1.46414	0.242278	1.57903	1.14517	-1.75981	-1.68777	-1.66127	-1.56803	1.11112	-1.48972	1.85617	1.66962	0.614432	-0.753893	1.55452	1.48782	1.66203	1.19378
D23580	1x	8	1.33664	-1.67764	1.33664	-1.67764	-0.762903	1.88738	-1.41558	1.41436	2.62739	1.52552	1.49331	1.31046	-0.0335481	1.4166	0.959471	-1.56312	-1.46049	-1.39188	-1.36536	0.72222	-1.34102	1.8769	1.3694	1.40815	-0.83696	1.43102	1.99837	1.54199	1.21026	1.32977	-0.232704	1.4313	0.924061	-1.59109	-1.51958	-1.43122	-1.35962	0.814932	-1.351	1.88117	1.35532	1.57977	-1.62455	1.47979	1.44049	1.57161	1.33675
D23580	1x	10	0.904846	-0.788159	0.904846	-0.788159	0.978309	0.838101	-0.749834	0.731537	0.394401	0.739159	0.697822	0.752144	0.0941104	0.760347	0.582546	-0.785159	-0.740541	-0.763089	-0.706872	0.644525	-0.771112	0.793528	0.856491	0.227834	-0.766105	0.712287	0.476457	0.720243	0.821874	0.734594	0.554052	0.741988	0.80893	-0.805078	-0.778698	-0.777117	-0.774636	0.764071	-0.755302	0.814269	0.817145	0.572761	-0.854252	0.791242	0.409419	0.772672	0.417803
D23580	1x	12	0.768608	-0.905189	0.768608	-0.905189	0.130142	0.915814	-0.827986	0.853304	1.00209	0.900134	0.835657	0.817852	0.455511	0.864411	0.935178	-0.879318	-0.861774	-0.819575	-0.802382	0.602222	-0.823951	0.93078	0.722715	0.141252	-0.252344	0.814515	1.13682	0.860777	0.98305	0.78342	0.890312	0.832429	1.04267	-0.897335	-0.844157	-0.792531	-0.81687	0.786859	-0.791679	0.963895	0.696806	1.02996	-1.28342	0.929499	0.651767	0.956599	0.920545
D23580	1x	14	0.286968	-0.363649	0.286968	-0.363649	0.452945	0.29451	-0.552665	0.643113	-0.347457	0.568928	0.292128	0.652939	0.277256	0.588819	0.421029	-0.44475	-0.4622	-0.475913	-0.4966	0.118363	-0.631039	0.285961	0.428665	-0.797799	0.204045	0.543441	-0.126983	0.461364	0.603143	0.585111	0.821307	0.518749	0.668366	-0.386859	-0.33551	-0.292562	-0.3068	0.362682	-0.576375	0.307977	0.482399	-0.0281632	-0.386618	0.76133	-0.339265	0.648964	0.203827
D23580	1x	16	-0.696791	0.647641	-0.696791	0.647641	-0.58367	-0.692874	0.572291	-0.516096	-0.675795	-0.610768	-0.730775	-0.512835	-0.444263	-0.605704	-0.681329	0.658324	0.652	0.652089	0.661778	-0.734398	0.535375	-0.691694	-0.682549	-0.436758	0.734791	-0.570192	-0.625662	-0.656534	-0.606229	-0.54895	-0.274434	-0.636994	-0.619626	0.64515	0.656614	0.636194	0.5544	-0.593709	0.559919	-0.668051	-0.796716	0.977844	-1.0658	-0.538603	-0.585903	-0.650392	-0.683147
D23580	1x	18	-0.832367	1.16823	-0.832367	1.16823	-0.0831484	-0.9102	1.30007	-1.24809	-0.841668	-1.18718	-1.42837	-1.30585	-1.46567	-1.24286	-1.42923	1.10716	1.12699	1.15034	1.169	-0.508119	1.30077	-0.907649	-1.0787	-1.25913	1.17391	-1.23596	-1.27668	-1.17328	-1.5285	-1.27074	-1.49358	-1.2169	-1.46566	1.14514	1.12964	1.11093	1.0789	-0.422899	1.25888	-0.889109	-1.35465	0.0253301	0.108181	-1.28851	-1.07962	-1.21807	-1.44837
D23580	1x	20	-0.929181	1.01618	-0.929181	1.01618	-0.895049	-0.94499	1.08808	-1.10052	-0.54754	-1.09579	-1.2058	-1.13821	-1.11856	-1.12712	-1.25862	1.04657	1.08764	1.10841	1.10271	-0.882389	1.13568	-0.939109	-1.10313	-0.0787141	0.753725	-1.08321	-0.985819	-1.07385	-1.13063	-1.09947	-1.13728	-1.09621	-1.19289	1.03932	1.02726	1.01602	0.953872	-0.851525	1.09326	-0.923282	-1.26575	1.09132	-0.94586	-1.12591	-0.917792	-1.11474	-1.15559
D23580	1x	22	-0.947567	0.926138	-0.947567	0.926138	-1.22543	-0.939603	0.956759	-1.0362	-0.88726	-1.05655	-1.24273	-1.04447	-1.39459	-1.07068	-1.33212	1.00105	1.08088	1.12289	1.14596	-1.06961	1.03284	-0.941876	-0.96434	0.21872	0.736409	-0.924182	-0.993007	-0.990383	-1.21262	-0.926477	-1.34754	-0.998883	-1.22387	0.95775	0.966429	0.962464	0.887506	-1.06598	0.931619	-0.914641	-1.23634	1.43383	-1.36966	-1.00467	-0.983683	-1.05412	-1.19087
D23580	1x	24	-0.996091	0.993671	-0.996091	0.993671	-1.39724	-0.986041	1.03473	-1.0249	-0.776444	-1.05049	-1.18384	-1.05022	-1.59686	-1.07897	-1.35399	1.04489	1.06207	1.07793	1.09057	-1.2451	1.05515	-0.98826	-0.954329	0.068712	1.10694	-0.983107	-1.09304	-1.03695	-1.24186	-0.998369	-1.63313	-1.06015	-1.31329	1.0369	1.04014	1.02246	1.00912	-1.2458	1.00724	-0.971598	-1.20369	0.955974	-0.410497	-1.07776	-1.02785	-1.10746	-1.18235
D23580	2x	2	0.674441	-0.84949	0.674441	-0.84949	0.962131	0.630733	-1.11034	1.13616	-1.31394	1.08111	0.0479365	1.20343	-0.7922	1.16328	0.405467	-0.889792	-0.966732	-1.03036	-1.06149	0.345109	-1.1905	0.569013	1.23354	-0.583867	-0.390379	1.05902	-0.88528	0.988097	0.491346	1.15096	-0.292013	1.10002	0.728471	-0.877583	-0.846405	-0.864474	-1.08496	0.600131	-1.14917	0.606035	1.10558	0.710368	-1.25233	0.908644	-0.464045	0.867969	0.00796243
D23580	2x	4	1.6319	-1.43737	1.6319	-1.43737	1.07504	1.5335	-1.43148	1.42714	0.839579	1.45449	0.984684	1.40369	0.496455	1.44954	1.28337	-1.4528	-1.50128	-1.52287	-1.5364	1.26832	-1.40876	1.51344	1.46118	0.654094	-1.17288	1.41735	1.23191	1.45124	1.38596	1.39886	0.587526	1.44424	1.31414	-1.4439	-1.47177	-1.56773	-1.58148	1.3629	-1.40806	1.54657	1.38211	0.657987	-1.08283	1.23008	2.14972	1.2655	1.51154
D23580	2x	6	1.58425	-1.9583	1.58425	-1.9583	0.193135	1.79487	-1.72551	1.72665	1.29479	1.82675	1.05763	1.6535	0.0390991	1.76754	1.31501	-1.8898	-1.84759	-1.8867	-1.88118	0.721075	-1.68255	1.77332	1.7601	1.3789	-1.3387	1.71621	1.14379	1.81697	1.0686	1.65013	-0.0105257	1.76269	1.30864	-1.92786	-1.90277	-1.91111	-1.93703	0.768898	-1.67784	1.79174	1.73945	1.30322	-1.41726	1.53768	2.69368	1.67033	1.80579
D23580	2x	8	1.95861	-1.88925	1.95861	-1.88925	0.923212	1.98718	-1.65731	1.66394	1.29724	1.78107	1.00506	1.59037	0.0025767	1.71403	1.18578	-1.86809	-1.86558	-1.87574	-1.72874	1.2047	-1.6267	1.98675	1.67921	1.05851	-1.35353	1.67449	1.0037	1.78555	1.21594	1.60472	-0.101308	1.72299	1.2379	-1.87296	-1.89562	-1.99087	-2.1047	1.35414	-1.63783	2.04935	1.56414	1.65198	-1.94546	1.5704	2.45843	1.72495	1.71521
D23580	2x	10	2.56183	-1.95244	2.56183	-1.95244	1.5895	2.34097	-1.75259	1.76264	1.41051	1.86436	1.62322	1.68183	0.776346	1.79257	1.72549	-1.97575	-1.94962	-1.99577	-1.95158	2.10348	-1.695	2.40208	1.62314	1.12289	-1.64253	1.78461	1.64528	1.89537	1.57379	1.69523	0.533861	1.80822	1.56621	-1.94312	-1.98805	-2.10973	-2.2274	2.21465	-1.7083	2.45362	1.47498	1.41377	-1.84518	1.72779	2.24408	1.87584	1.84771
D23580	2x	12	2.59141	-1.87534	2.59141	-1.87534	1.90429	2.31531	-1.70262	1.74956	0.881153	1.86119	1.11692	1.66118	0.155589	1.78675	1.29229	-1.89477	-1.91936	-1.97427	-1.93684	1.65109	-1.69669	2.2966	1.79535	0.676955	-1.39029	1.72287	1.31682	1.82938	1.27329	1.66003	0.287977	1.7785	1.4118	-1.89468	-1.95045	-2.10001	-2.24673	1.86993	-1.69703	2.30758	1.72798	1.38865	-1.68256	1.74499	2.36061	1.89905	1.68954
D23580	2x	14	1.60591	-1.76689	1.60591	-1.76689	0.335342	1.7564	-1.55153	1.60273	1.29801	1.71909	1.19883	1.49228	0.0983557	1.62235	1.23959	-1.71399	-1.69607	-1.67525	-1.60958	0.926902	-1.51076	1.79446	1.36999	1.13161	-1.15953	1.59037	1.04304	1.70416	1.21741	1.49469	0.0869833	1.62009	1.25609	-1.74379	-1.75412	-1.78741	-1.81416	1.03496	-1.51099	1.80687	1.39508	1.49879	-1.60885	1.59538	1.27401	1.7567	1.13333
D23580	2x	16	0.147745	-1.01955	0.147745	-1.01955	-1.18869	0.501343	-1.10733	1.14634	-0.278588	1.15043	0.174709	1.12435	-0.557436	1.14273	0.476131	-0.927881	-0.880675	-0.860534	-0.84975	-0.643643	-1.12086	0.494774	0.998336	1.12174	-0.399524	1.10626	-0.148517	1.09977	0.497353	1.0952	-0.347259	1.10586	0.595606	-0.966588	-0.924983	-0.913754	-0.957885	-0.560256	-1.09036	0.520889	0.940238	1.82026	-1.83576	1.16494	-0.184962	1.15303	0.290819
D23580	2x	18	-0.198411	0.148242	-0.198411	0.148242	0.236258	-0.219917	-0.102702	0.222194	-0.580703	0.129654	-0.122017	0.261649	-0.1023	0.168415	0.00116849	0.024224	-0.0330053	-0.0526397	-0.0723743	-0.283579	-0.233803	-0.229417	0.0842334	-0.781057	0.360213	0.0827431	-0.515125	0.00809072	0.14643	0.139803	0.531582	0.0685892	0.182136	0.120548	0.13648	0.127841	0.0735007	-0.0966452	-0.134648	-0.218304	0.00715935	0.105464	-0.462508	0.271003	-0.54726	0.141057	-0.00358629
D23580	2x	20	-0.837923	0.0852921	-0.837923	0.0852921	-2.12186	-0.652961	-0.0433835	-0.0378791	-0.396397	-0.17541	-0.0217815	0.0256472	0.330545	-0.113509	-0.0644856	0.220968	0.299377	0.343221	0.364025	-1.38385	-0.0120176	-0.639524	-0.321565	1.89464	-0.620632	-0.046848	-0.297261	-0.192678	0.0531005	0.0149618	-0.0450702	-0.130626	-0.14343	0.174923	0.21611	0.25944	0.310181	-1.50112	0.00226493	-0.647013	-0.251833	2.14989	-2.40743	-0.00615039	-0.379703	-0.178727	0.122808
D23580	2x	22	-0.935947	0.0282262	-0.935947	0.0282262	-2.91976	-0.70996	-0.263948	0.20775	-1.248	-0.0513649	-0.575804	0.276161	-0.703292	0.0286257	-0.413356	0.222066	0.33968	0.366527	0.374013	-1.87948	-0.239846	-0.696894	-0.31287	2.41896	-0.707355	0.185874	-0.670761	-0.0893274	-0.276478	0.259755	-0.896449	-0.00278801	-0.43527	0.13683	0.162579	0.199525	0.32406	-2.05364	-0.223513	-0.711806	-0.11311	2.47723	-2.63478	0.265028	-0.536832	-0.0341123	-0.291359
D23580	2x	24	-1.02984	0.343752	-1.02984	0.343752	-2.76455	-0.884832	0.0768872	-0.114734	-1.36639	-0.407908	-0.871137	-0.0544282	-1.35078	-0.342023	-0.809325	0.528612	0.626987	0.649712	0.618191	-1.84759	0.10434	-0.873572	-0.633549	1.9675	-0.176336	-0.119323	-0.73195	-0.425626	-0.47668	-0.0375982	-1.2616	-0.344183	-0.636623	0.455192	0.478237	0.506927	0.497867	-1.95115	0.0845549	-0.867116	-0.578192	2.63811	-2.99918	-0.131953	-0.867146	-0.447	-0.53813
D23580	2x	2	0.64264	-0.942169	0.64264	-0.942169	0.691522	0.64852	-1.19738	1.20487	-1.28799	1.1338	-0.0332386	1.27701	-1.07833	1.22412	0.299602	-0.964471	-1.01383	-1.06934	-1.07607	0.235335	-1.26454	0.583093	1.35516	-0.202659	-0.538763	1.16494	-1.07919	1.08405	0.30331	1.25019	-0.734746	1.1896	0.578364	-0.960786	-0.937601	-0.965075	-1.18865	0.430263	-1.24377	0.63103	1.15268	0.940946	-1.4176	0.97371	-0.43276	0.911388	0.00243572
D23580	2x	4	1.80348	-1.89717	1.80348	-1.89717	0.729752	1.83099	-1.76534	1.78882	0.748537	1.85365	1.04074	1.72979	0.0805075	1.81439	1.36124	-1.86533	-1.89066	-1.97013	-1.94841	1.1115	-1.73888	1.81224	1.85173	0.866685	-1.24347	1.80133	0.703953	1.87676	1.11841	1.74299	0.0374133	1.83171	1.36129	-1.88857	-1.94247	-2.09319	-2.26338	1.27667	-1.75188	1.8929	1.63272	1.56093	-1.84112	1.55987	2.5803	1.62572	1.77012
D23580	2x	6	2.162	-1.9753	2.162	-1.9753	0.980456	2.15057	-1.76362	1.79655	1.12903	1.90159	1.10222	1.7042	0.0165777	1.82567	1.3817	-1.9408	-1.93352	-1.99822	-2.07959	1.34374	-1.7275	2.14024	1.74799	1.00988	-1.39331	1.77538	0.914666	1.88265	1.20215	1.70606	0.167401	1.8224	1.45819	-1.96555	-1.94789	-2.08009	-2.25376	1.50258	-1.73155	2.1648	1.73082	1.32028	-1.68092	1.66539	2.74702	1.81389	1.77099
D23580	2x	8	2.79584	-2.00212	2.79584	-2.00212	1.8329	2.50315	-1.86916	1.93738	1.25894	2.04782	1.19545	1.82436	-0.087171	1.95739	1.34452	-2.0676	-2.11315	-2.15889	-2.0118	1.8989	-1.84407	2.51602	1.85279	0.635784	-1.47035	1.94811	1.56134	2.06047	1.3385	1.84767	-0.098631	1.976	1.36566	-2.02529	-2.119	-2.30089	-2.5165	2.109	-1.86564	2.58251	1.67304	1.59758	-2.00832	1.82536	2.78675	1.9979	2.08486
D23580	2x	10	2.56109	-1.87745	2.56109	-1.87745	1.83683	2.26536	-1.72452	1.75125	1.11596	1.86031	1.27327	1.66309	0.14746	1.78605	1.36682	-1.9221	-1.98778	-2.03558	-1.82473	1.92342	-1.68192	2.31224	1.63887	0.941793	-1.67672	1.77926	1.50915	1.88467	1.53062	1.6958	0.090262	1.81313	1.3842	-1.91787	-2.0362	-2.28088	-2.45211	2.06372	-1.71131	2.35812	1.52218	1.56921	-1.92786	1.7008	2.5548	1.85129	1.7461
D23580	2x	12	2.89596	-1.93015	2.89596	-1.93015	2.00494	2.55598	-1.77571	1.80192	1.36187	1.89434	1.67085	1.72031	0.50756	1.82262	1.71075	-1.96426	-2.00479	-2.04456	-1.94709	2.37131	-1.73679	2.60727	1.67378	1.13831	-1.76375	1.79655	1.62302	1.90322	1.63158	1.72752	0.289707	1.83447	1.59087	-1.96537	-2.06945	-2.2031	-2.32035	2.45563	-1.75166	2.62235	1.64361	1.35331	-1.62256	1.7737	2.05608	1.90072	2.03619
D23580	2x	14	1.79364	-1.6622	1.79364	-1.6622	0.896496	1.81257	-1.54853	1.60462	1.33121	1.68813	0.956903	1.52056	-0.102725	1.61767	1.08014	-1.66232	-1.66014	-1.69438	-1.67917	1.12218	-1.53485	1.83058	1.4714	0.66741	-1.00072	1.58353	1.60333	1.65844	1.33359	1.51632	0.036986	1.60326	1.18148	-1.67521	-1.70025	-1.8402	-2.01932	1.36358	-1.5297	1.89431	1.36166	1.64789	-1.87096	1.57815	1.38707	1.69659	1.29675
D23580	2x	16	0.220118	-1.19032	0.220118	-1.19032	-1.29588	0.637505	-1.20187	1.20931	0.187858	1.23136	0.498955	1.17864	-0.243559	1.21371	0.724456	-1.07229	-0.988924	-0.942589	-0.914066	-0.477353	-1.18215	0.647999	1.07915	1.55838	-0.677136	1.20001	-0.0573998	1.21162	0.673926	1.17709	-0.305918	1.20006	0.741981	-1.13635	-1.09313	-1.04419	-1.02195	-0.445948	-1.17242	0.6583	1.03798	1.95899	-1.97188	1.2485	0.0870425	1.25156	0.686392
D23580	2x	18	-0.137535	0.182905	-0.137535	0.182905	0.453522	-0.190782	-0.114167	0.272937	-0.508645	0.169898	0.311156	0.305827	0.195095	0.207081	0.286395	-0.0254774	-0.115481	-0.119259	-0.136915	-0.244305	-0.263311	-0.214666	0.180416	-1.55978	0.767182	0.0860016	-0.776231	-0.0136014	0.327205	0.161811	0.554433	0.0677823	0.379971	0.149857	0.165768	0.178373	0.0744	0.0540755	-0.151121	-0.196725	0.0628877	-0.131653	-0.195799	0.276227	-0.404066	0.141483	0.333042
D23580	2x	20	-0.750514	0.778944	-0.750514	0.778944	-0.594759	-0.767723	0.697831	-0.617382	-0.816321	-0.73884	-0.957619	-0.627169	-1.41688	-0.748257	-1.06991	0.747087	0.763315	0.744597	0.692587	-0.741345	0.660603	-0.763839	-0.790167	-0.562717	0.813295	-0.645855	-1.10014	-0.766025	-1.05769	-0.625518	-1.42228	-0.752288	-1.07194	0.784086	0.783931	0.749551	0.555798	-0.639262	0.643192	-0.733773	-0.986162	0.90715	-0.926818	-0.710696	-1.02483	-0.830512	-1.1289
D23580	2x	22	-0.832881	0.817719	-0.832881	0.817719	-0.809949	-0.836271	0.809261	-0.840881	-0.573653	-0.90147	-1.05186	-0.845707	-0.952641	-0.906977	-1.07248	0.83169	0.886724	0.92201	0.917998	-0.796428	0.847431	-0.830816	-0.875442	0.0729727	0.471585	-0.802181	-0.690862	-0.862785	-0.925902	-0.792038	-0.759064	-0.860375	-0.94399	0.839238	0.838951	0.835251	0.735641	-0.774995	0.796127	-0.81216	-1.04637	1.12934	-1.15351	-0.838947	-0.74386	-0.906962	-0.987204
D23580	2x	24	-0.854749	1.02499	-0.854749	1.02499	-0.509007	-0.896435	1.04769	-1.08208	-0.587543	-1.10187	-1.241	-1.10879	-1.6078	-1.13178	-1.37275	0.9784	0.997949	1.03994	1.02903	-0.591801	1.10061	-0.885564	-1.00757	-0.127858	0.473883	-0.96826	-1.34005	-1.03176	-1.40404	-0.973905	-1.77671	-1.04359	-1.38093	1.02022	1.02148	0.989925	0.874935	-0.700504	0.98119	-0.877617	-1.22254	0.310396	-0.0428823	-1.08442	-1.14056	-1.12299	-1.38061
D23580	4x	2	0.648157	-0.677966	0.648157	-0.677966	0.97416	0.573642	-0.967879	0.979846	-0.714627	0.937314	0.668323	1.03315	-0.0899394	0.997442	0.763788	-0.767814	-0.820637	-0.944168	-1.03296	0.560183	-1.01389	0.558906	0.968381	-0.169942	-0.681509	0.990271	-0.340044	0.927235	0.776303	1.0422	0.0963342	0.994013	0.872975	-0.712893	-0.728832	-0.822711	-1.00011	0.596658	-1.02166	0.581435	0.871428	-0.194494	-0.497508	0.854133	-0.0677729	0.827281	0.311182
D23580	4x	4	1.41138	-1.49837	1.41138	-1.49837	0.889087	1.43233	-1.55036	1.57661	0.119687	1.577	0.66954	1.57029	-0.415399	1.58689	0.905777	-1.52432	-1.588	-1.62013	-1.53139	0.939343	-1.56577	1.40636	1.66627	0.65856	-1.1691	1.58999	0.415668	1.5953	0.791455	1.5835	-0.522022	1.60178	0.905442	-1.52055	-1.5556	-1.65641	-1.70956	1.01985	-1.58168	1.4554	1.41743	1.02396	-1.51184	1.35458	1.82233	1.37682	1.18532
D23580	4x	6	1.67523	-1.68147	1.67523	-1.68147	0.786539	1.74959	-1.72623	1.85817	0.393002	1.91943	0.476725	1.77323	-0.954765	1.85585	0.772104	-1.71917	-1.76709	-1.86364	-1.94304	0.805143	-1.77413	1.75575	1.76263	0.325139	-0.955474	1.81502	0.618672	1.87039	0.804594	1.75712	-1.01983	1.83115	0.861481	-1.68121	-1.68108	-1.81184	-2.02791	0.992341	-1.76472	1.80495	1.59358	1.2473	-1.60276	1.75808	2.14856	1.83932	1.28354
D23580	4x	8	1.86661	-1.87806	1.86661	-1.87806	1.01294	1.94323	-1.8061	1.92581	0.427139	1.99794	0.694019	1.82422	-0.776057	1.91645	0.918867	-1.89526	-1.92606	-2.00186	-2.04817	1.10377	-1.82907	1.97721	1.67786	0.928955	-1.40172	1.91899	1.0652	1.99599	0.884687	1.83477	-0.90113	1.92812	0.974808	-1.88415	-1.89472	-1.93095	-2.03724	1.12172	-1.8463	1.9871	1.64487	0.51608	-0.995914	1.90267	1.47109	1.9865	1.21606
D23580	4x	10	1.49783	-1.65611	1.49783	-1.65611	0.535666	1.63005	-1.65324	1.71582	0.406733	1.74824	0.757259	1.65681	-0.501795	1.70648	0.980154	-1.6747	-1.67455	-1.68208	-1.71923	0.966277	-1.65979	1.66467	1.52868	1.00714	-1.33719	1.6878	0.624532	1.73224	1.05648	1.64901	-0.689235	1.70036	0.994713	-1.64964	-1.64333	-1.83484	-2.01323	1.01385	-1.66173	1.68841	1.42758	1.36038	-1.72606	1.70686	0.917856	1.74479	1.05303
D23580	4x	12	2.15255	-1.85951	2.15255	-1.85951	1.08727	2.15905	-1.81531	1.91903	0.718903	1.99584	1.04651	1.82138	-0.452853	1.91076	1.16679	-1.90702	-1.94601	-1.97871	-2.00632	1.50241	-1.82859	2.1917	1.76231	0.350238	-1.09428	1.87902	0.943512	1.96325	1.23841	1.8096	-0.472118	1.89955	1.19121	-1.86644	-1.91022	-2.04777	-2.24777	1.73653	-1.82829	2.24885	1.62815	1.30565	-1.66918	1.94102	1.07169	2.01791	1.28072
D23580	4x	14	1.37781	-2.32156	1.37781	-2.32156	-0.689714	1.9794	-2.05384	2.19157	1.14061	2.34121	0.627985	2.02244	-1.17095	2.18759	0.806288	-2.25294	-2.19332	-2.14971	-2.20944	0.174861	-2.05535	1.99415	2.00001	1.75158	-1.38352	2.18259	1.18571	2.34184	0.815803	2.03404	-1.33123	2.19909	0.820879	-2.29347	-2.2218	-2.22241	-2.203	0.232844	-2.06897	2.05806	1.82102	2.22218	-2.50338	2.24568	0.739863	2.41464	0.736649
D23580	4x	16	1.8057	-1.818	1.8057	-1.818	0.781448	1.88989	-1.78352	1.88885	0.373705	1.96239	0.868975	1.78958	-0.746382	1.87971	0.912306	-1.86296	-1.78831	-1.76091	-1.84213	1.06009	-1.79919	1.96989	1.57931	1.38935	-1.7071	1.89688	0.957761	1.97534	1.06591	1.81234	-1.0442	1.90226	0.899075	-1.83884	-1.90792	-2.0834	-2.20154	1.06345	-1.82692	1.98618	1.56781	1.5103	-1.714	1.93669	0.14661	2.0114	0.825023
D23580	4x	18	2.17107	-1.84057	2.17107	-1.84057	1.13824	2.1174	-1.8402	1.97805	0.365129	2.06664	0.814521	1.85022	-0.646331	1.95605	1.06333	-1.88043	-1.88468	-1.89896	-1.98878	1.41582	-1.84866	2.19426	1.60368	0.795635	-1.44235	1.97216	0.727421	2.07206	0.981918	1.86739	-0.918888	1.97686	1.0326	-1.86519	-1.92054	-2.06957	-2.30984	1.4919	-1.87524	2.23567	1.51577	1.07392	-1.48262	2.04274	0.288207	2.13641	0.862347
D23580	4x	20	1.54945	-2.12214	1.54945	-2.12214	-0.0536354	1.90483	-1.96395	2.0479	1.15145	2.14442	1.02351	1.93009	-0.359931	2.04033	1.28776	-2.08186	-2.03348	-2.06211	-1.97282	0.82112	-1.94075	1.97086	1.77697	1.75243	-1.62345	2.06395	1.1479	2.16549	1.07861	1.95678	-0.658413	2.06351	1.23765	-2.09704	-2.10268	-2.15653	-2.31777	0.870027	-1.96801	2.01532	1.64543	2.03424	-2.32879	2.08686	0.77334	2.19757	1.00421
D23580	4x	22	1.45971	-1.73702	1.45971	-1.73702	0.378004	1.62364	-1.66398	1.7132	0.332516	1.76249	0.799112	1.64486	-0.475065	1.71213	0.976998	-1.71937	-1.72115	-1.64026	-1.61127	0.83025	-1.65547	1.67181	1.50394	1.6422	-1.67685	1.71748	0.71161	1.77931	0.958233	1.65917	-0.783082	1.72998	0.917297	-1.72635	-1.756	-1.86844	-2.00687	0.793155	-1.67454	1.68538	1.46714	1.49312	-1.78133	1.7694	0.604357	1.8363	1.0738
D23580	4x	24	1.41423	-1.55912	1.41423	-1.55912	0.658393	1.53121	-1.53094	1.59484	0.22346	1.64566	0.863884	1.52365	-0.451512	1.59352	0.872351	-1.56408	-1.53552	-1.55971	-1.66521	0.896327	-1.5317	1.54221	1.37122	1.24973	-1.52637	1.60685	0.553912	1.66812	0.930637	1.54534	-0.702176	1.62067	0.769229	-1.58611	-1.63552	-1.7319	-1.92049	0.890631	-1.55568	1.5666	1.32281	1.46707	-1.80011	1.6391	-0.0665636	1.68729	0.854964
D23580	4x	2	0.36034	-0.711102	0.36034	-0.711102	0.171547	0.430276	-0.924396	0.947501	-0.763938	0.886183	0.40234	0.989048	-0.323374	0.943645	0.526922	-0.731342	-0.769345	-0.873755	-0.982819	0.0567085	-0.973469	0.404642	0.937305	0.201439	-0.550429	0.909421	-0.585314	0.840973	0.56514	0.970461	-0.213209	0.91762	0.641777	-0.71448	-0.674603	-0.697643	-0.767855	0.0938577	-0.96131	0.415797	0.866827	0.278653	-0.813061	0.880994	-0.218156	0.831843	0.241512
D23580	4x	4	1.51922	-1.4968	1.51922	-1.4968	1.02378	1.5082	-1.5511	1.62453	-0.00389727	1.64714	0.516843	1.60203	-0.598174	1.64264	0.810143	-1.52211	-1.57752	-1.67772	-1.64983	0.813748	-1.60526	1.49488	1.6277	0.395383	-1.05349	1.5892	0.0882875	1.61526	0.874433	1.578	-0.3963	1.61885	1.00412	-1.51428	-1.51552	-1.60247	-1.70689	0.95094	-1.59266	1.54188	1.42685	0.892653	-1.43865	1.40816	1.87053	1.43877	1.18687
D23580	4x	6	1.541	-1.5575	1.541	-1.5575	0.712447	1.60149	-1.63313	1.72713	0.180466	1.7461	0.787142	1.67724	-0.375059	1.71749	0.944217	-1.58035	-1.60579	-1.68604	-1.80552	0.900125	-1.67147	1.61754	1.60118	0.607511	-1.07804	1.72276	0.380464	1.74114	0.902428	1.68591	-0.571493	1.72137	0.928715	-1.57181	-1.60596	-1.69015	-1.8059	0.948128	-1.68544	1.65202	1.47342	0.955091	-1.34448	1.59845	1.94535	1.61565	1.43552
D23580	4x	8	1.88645	-1.8175	1.88645	-1.8175	0.757409	1.96145	-1.80788	1.91703	0.399841	1.97151	0.750817	1.82393	-0.665392	1.89995	0.949793	-1.82825	-1.83307	-1.90982	-1.99786	1.21631	-1.82638	2.01974	1.65592	1.03586	-1.4864	1.90494	0.881535	1.9677	0.945601	1.83777	-0.723192	1.91301	1.00119	-1.82519	-1.89177	-2.02305	-2.19495	1.28532	-1.84851	2.05449	1.57925	1.3505	-1.6674	1.88859	1.88413	1.95326	1.44325
D23580	4x	10	1.93845	-1.87501	1.93845	-1.87501	0.912624	2.00897	-1.81239	1.90744	0.160843	1.98175	0.85456	1.81531	-0.72621	1.90758	0.97376	-1.88074	-1.87131	-1.95659	-2.10351	1.15642	-1.82523	2.05032	1.67672	1.16111	-1.63677	1.88733	0.999303	1.97102	1.10565	1.81329	-0.815344	1.90826	1.03299	-1.89545	-1.90657	-2.04234	-2.19207	1.16656	-1.83487	2.05209	1.63795	1.02733	-1.30845	1.90336	1.17708	1.99494	1.37674
D23580	4x	12	2.02495	-1.77309	2.02495	-1.77309	1.23585	2.04664	-1.75801	1.87561	0.55712	1.94388	0.927482	1.7793	-0.439116	1.86604	1.16827	-1.81332	-1.83147	-1.90724	-2.02007	1.38679	-1.77942	2.07195	1.60866	0.69275	-1.37687	1.85569	1.21897	1.92855	1.19095	1.77579	-0.565057	1.86266	1.18299	-1.79486	-1.83963	-1.98066	-2.08197	1.49592	-1.78552	2.09999	1.56177	0.992766	-1.36572	1.88491	1.19121	1.96372	1.38033
D23580	4x	14	1.56976	-2.09656	1.56976	-2.09656	0.0555907	1.92966	-1.92149	2.04385	0.797647	2.16219	0.636356	1.91346	-0.916627	2.05116	0.887813	-2.0593	-2.03015	-2.06801	-2.1198	0.509793	-1.93476	1.93769	1.91582	1.12938	-1.15937	2.01301	0.864814	2.13491	0.925748	1.91056	-1.0425	2.04343	0.922121	-2.06575	-2.06629	-2.16201	-2.30367	0.686511	-1.93566	2.00601	1.72544	2.15924	-2.45113	2.09755	0.90721	2.22357	0.998461
D23580	4x	16	1.80252	-1.56206	1.80252	-1.56206	1.28799	1.70878	-1.62189	1.71185	-0.205194	1.73544	0.439414	1.652	-0.670707	1.69718	0.838597	-1.57668	-1.63205	-1.6504	-1.60159	1.30912	-1.64425	1.77725	1.37153	1.27699	-1.7638	1.71113	0.429024	1.73355	0.721324	1.66678	-0.86991	1.7134	0.815623	-1.59775	-1.6401	-1.79863	-2.01488	1.2692	-1.6692	1.7631	1.44632	0.956423	-1.31494	1.76996	0.0520555	1.79998	0.695247
D23580	4x	18	2.24992	-1.77295	2.24992	-1.77295	1.27478	2.18185	-1.78342	1.9076	0.637637	1.98339	0.831564	1.79759	-0.963681	1.89153	0.734338	-1.79998	-1.83872	-1.90058	-2.00336	1.5571	-1.80174	2.28874	1.51368	1.08321	-1.66881	1.92067	1.12865	2.01737	1.08023	1.82128	-1.23497	1.92519	0.711719	-1.82416	-1.86967	-2.04905	-2.17775	1.54693	-1.83459	2.32756	1.46321	0.905714	-1.23668	1.96082	0.572638	2.03708	0.870315
D23580	4x	20	1.89319	-1.98361	1.89319	-1.98361	0.575635	2.073	-1.7998	1.88484	1.48198	2.00642	1.36294	1.75082	-0.312105	1.88502	1.24022	-1.97969	-1.88686	-1.94661	-1.95228	1.39789	-1.76197	2.20554	1.4843	1.82131	-1.9128	1.90568	1.54901	2.04002	1.25928	1.78172	-0.593947	1.92059	1.14006	-1.97781	-2.00184	-2.12974	-2.22138	1.32353	-1.79812	2.19842	1.52973	1.18903	-1.43612	1.94281	0.939175	2.06826	1.27602
D23580	4x	22	1.48215	-1.79631	1.48215	-1.79631	0.279013	1.76368	-1.65894	1.68952	0.741292	1.79312	0.962459	1.6021	-0.323848	1.70865	1.07956	-1.76597	-1.74418	-1.78364	-1.72929	0.955335	-1.62391	1.85024	1.33719	1.92459	-1.88126	1.71304	1.2121	1.82	1.09631	1.63005	-0.715057	1.73761	1.01538	-1.77156	-1.81765	-1.88652	-1.97924	0.879849	-1.65568	1.85324	1.38962	1.44895	-1.63123	1.76315	0.637993	1.86727	1.09465
D23580	4x	24	1.71072	-1.80001	1.71072	-1.80001	0.513252	1.89374	-1.65308	1.74238	1.29305	1.82928	1.2835	1.62086	-0.342439	1.72302	1.05466	-1.78851	-1.77229	-1.79385	-1.85021	1.44404	-1.62571	2.03491	1.29823	1.46896	-1.63432	1.75082	1.51318	1.84595	1.25724	1.64343	-0.526993	1.74725	1.0088	-1.78586	-1.83747	-1.94749	-2.0676	1.50784	-1.65276	2.05093	1.32815	1.51211	-1.75651	1.77399	0.562353	1.85962	1.17646
D23580	0x	2	-0.443702	0.78276	-0.443702	0.78276	0.804161	-0.566934	0.594902	-0.488029	-1.38016	-0.605054	-1.14953	-0.464381	-1.04539	-0.577192	-0.889492	0.677821	0.680692	0.661054	0.614094	0.111372	0.495025	-0.558322	-0.697831	-2.0925	0.908604	-0.540098	-0.958752	-0.66742	-0.854036	-0.497448	-0.757288	-0.623612	-0.770307	0.725989	0.709082	0.649016	0.397877	0.345701	0.516218	-0.532128	-0.755074	-0.39721	-0.00967499	-0.214495	-0.938098	-0.424787	-0.81884
D23580	0x	4	-0.797831	0.4171	-0.797831	0.4171	-1.29451	-0.724954	0.219641	-0.315319	-1.21837	-0.407071	-0.457953	-0.221789	0.0799807	-0.320669	-0.319805	0.524332	0.583264	0.611836	0.634722	-1.01839	0.223937	-0.719222	-0.482812	1.06394	-0.184932	-0.28626	-0.670646	-0.397417	-0.25831	-0.222953	0.0989061	-0.328112	-0.308807	0.44952	0.457817	0.448589	0.442755	-1.10719	0.240448	-0.729446	-0.307969	1.13119	-0.741775	-0.134592	-0.638311	-0.269553	-0.254433
D23580	0x	6	-0.764656	1.25035	-0.764656	1.25035	0.578277	-0.89155	1.42914	-1.27443	-1.21036	-1.20342	-1.57884	-1.34611	-1.97013	-1.2737	-1.59193	1.14886	1.19299	1.17633	1.1647	-0.330572	1.35677	-0.906493	-1.00256	-3.07212	2.05574	-1.35236	-1.70021	-1.25539	-1.78604	-1.3795	-2.35258	-1.29797	-1.69826	1.20235	1.18802	1.1402	1.2094	-0.137103	1.35447	-0.883898	-1.36172	-1.35246	1.31873	-1.39317	-1.34358	-1.28245	-1.67825
D23580	0x	8	-0.810145	1.23401	-0.810145	1.23401	0.254757	-0.915376	1.40728	-1.24673	-1.11679	-1.18747	-1.52567	-1.32538	-1.6197	-1.25633	-1.55284	1.14187	1.1193	1.09704	1.07917	-0.446796	1.33804	-0.91929	-1.08227	-2.49651	1.88525	-1.32918	-1.70108	-1.22828	-1.80439	-1.37374	-1.92543	-1.28162	-1.67761	1.20271	1.1854	1.13863	1.22556	-0.346677	1.35671	-0.912612	-1.26158	-1.63302	1.82258	-1.37984	-1.23842	-1.27595	-1.67778
D23580	0x	10	-0.848197	1.31528	-0.848197	1.31528	0.224634	-0.948545	1.56145	-1.38182	-1.22495	-1.26075	-1.58068	-1.48216	-1.75637	-1.34003	-1.59731	1.22075	1.24282	1.25	1.25773	-0.548737	1.49014	-0.960561	-1.0697	-2.66844	2.15299	-1.4743	-1.60229	-1.297	-1.86499	-1.53517	-1.98224	-1.35868	-1.72329	1.28853	1.26612	1.23428	1.25159	-0.387431	1.50972	-0.942126	-1.39504	-1.1408	1.48601	-1.44791	-1.18358	-1.28774	-1.59821
D23580	0x	12	-0.899048	1.2586	-0.899048	1.2586	-0.148923	-0.978325	1.51141	-1.43753	-1.20005	-1.28488	-1.53315	-1.51619	-1.80214	-1.35465	-1.58054	1.23656	1.25726	1.30208	1.34253	-0.700591	1.5051	-0.993117	-1.05912	-2.15188	2.05575	-1.44195	-1.5246	-1.27482	-1.70243	-1.50684	-1.84011	-1.34222	-1.62467	1.24999	1.2216	1.1976	1.15746	-0.541914	1.48652	-0.967163	-1.45045	-0.509142	0.971477	-1.51456	-1.17302	-1.33562	-1.59982
D23580	0x	14	-0.900121	1.28037	-0.900121	1.28037	-0.132439	-0.981523	1.55044	-1.51825	-1.29038	-1.33669	-1.56723	-1.60621	-2.05229	-1.41523	-1.64109	1.26475	1.31212	1.36107	1.41207	-0.673825	1.58545	-0.999799	-0.968153	-2.17594	2.08571	-1.44983	-1.53996	-1.29387	-1.71844	-1.52177	-2.03167	-1.36446	-1.6732	1.26998	1.24895	1.21409	1.1397	-0.561676	1.50529	-0.968932	-1.51254	-0.545137	1.05621	-1.48564	-1.18306	-1.31332	-1.54324
D23580	0x	16	-0.866214	1.30178	-0.866214	1.30178	0.139394	-0.962618	1.54336	-1.49717	-1.05907	-1.34135	-1.70401	-1.58768	-2.02809	-1.41831	-1.73797	1.27779	1.33075	1.37476	1.38225	-0.560113	1.56918	-0.988672	-0.90216	-2.65765	2.23478	-1.46981	-1.57927	-1.30362	-1.82599	-1.52543	-2.03312	-1.36495	-1.73063	1.27722	1.2537	1.2233	1.17867	-0.408764	1.49604	-0.95272	-1.48202	-0.825625	1.14613	-1.53361	-1.31436	-1.35769	-1.78149
D23580	0x	18	-0.926515	1.21617	-0.926515	1.21617	-0.437773	-0.982562	1.39578	-1.34691	-1.00521	-1.23922	-1.42024	-1.41166	-1.78734	-1.29779	-1.55987	1.20473	1.23641	1.26359	1.29036	-0.839877	1.40032	-0.999057	-0.952294	-1.59982	1.88788	-1.326	-1.34583	-1.22557	-1.60595	-1.36995	-1.82659	-1.27437	-1.57161	1.20728	1.20339	1.17245	1.11925	-0.708374	1.35348	-0.968324	-1.43726	0.162637	0.290228	-1.40758	-1.18985	-1.29043	-1.53651
D23580	0x	20	-0.999806	1.33296	-0.999806	1.33296	-0.700677	-1.05345	1.60107	-1.486	-1.25973	-1.34503	-1.52866	-1.59483	-2.32426	-1.44069	-1.78561	1.33686	1.37398	1.41227	1.46735	-1.10936	1.59556	-1.07997	-0.873572	-2.13076	2.73866	-1.473	-1.70796	-1.3395	-1.84607	-1.55624	-2.43466	-1.423	-1.8123	1.34185	1.32543	1.29543	1.32762	-0.969191	1.54701	-1.0478	-1.50026	-0.496136	1.4742	-1.57898	-1.36368	-1.40535	-1.70423
D23580	0x	22	-1.0272	1.3446	-1.0272	1.3446	-0.882721	-1.07214	1.62538	-1.48528	-1.08135	-1.3399	-1.38354	-1.59903	-2.13834	-1.43749	-1.7071	1.35712	1.37145	1.39906	1.44308	-1.20343	1.60426	-1.09195	-0.978493	-1.69442	2.55232	-1.51803	-1.70652	-1.35936	-1.80183	-1.60697	-2.4395	-1.4485	-1.80126	1.36507	1.345	1.32649	1.3601	-1.08338	1.59311	-1.06858	-1.49904	-0.351493	1.43492	-1.59698	-1.36242	-1.40762	-1.66845
D23580	0x	24	-1.04447	1.08389	-1.04447	1.08389	-1.36204	-1.05357	1.23256	-1.35942	-0.625053	-1.24674	-1.14693	-1.3933	-0.936332	-1.29985	-1.36613	1.18756	1.24576	1.27983	1.33865	-1.12794	1.36121	-1.04925	-1.13882	0.413774	0.881197	-1.17866	-1.16409	-1.16651	-1.38802	-1.21737	-1.55139	-1.21205	-1.45085	1.13466	1.11339	1.12445	1.16593	-1.29148	1.21781	-1.04684	-1.28678	0.487491	0.265802	-1.31297	-0.876078	-1.25346	-1.30764
D23580	0x	2	-0.419404	0.774691	-0.419404	0.774691	0.889102	-0.551511	0.508826	-0.35087	-1.38544	-0.494085	-1.10769	-0.325348	-1.11272	-0.453738	-0.884525	0.604216	0.591112	0.578326	0.567148	-0.103857	0.369476	-0.575561	-0.531379	-2.94284	1.29884	-0.510646	-0.987931	-0.637429	-0.754955	-0.446919	-0.768684	-0.569925	-0.758866	0.715654	0.707999	0.677586	0.34716	0.306077	0.458827	-0.532796	-0.704973	-0.109978	-0.349952	-0.102841	-1.07686	-0.32673	-0.883495
D23580	0x	4	-0.799512	0.509778	-0.799512	0.509778	-1.11046	-0.753016	0.337044	-0.440784	-1.28557	-0.524997	-0.60727	-0.348758	-0.00833807	-0.443663	-0.40978	0.606292	0.664156	0.692417	0.734249	-0.93533	0.342495	-0.749417	-0.576477	0.842202	-0.13102	-0.416511	-0.762201	-0.516	-0.332183	-0.350019	0.0830163	-0.449372	-0.347307	0.540971	0.541962	0.557443	0.621257	-1.01146	0.357423	-0.759889	-0.409678	0.939949	-0.721151	-0.263784	-0.722522	-0.390354	-0.322441
D23580	0x	6	-0.783169	1.26452	-0.783169	1.26452	0.519088	-0.903243	1.44475	-1.27547	-1.27632	-1.21012	-1.70592	-1.35327	-2.01898	-1.27633	-1.63573	1.13893	1.13818	1.12338	1.11166	-0.317922	1.36189	-0.908719	-1.10733	-2.64887	1.78144	-1.35445	-1.90743	-1.24179	-1.88168	-1.39407	-2.39348	-1.29533	-1.7604	1.22463	1.19279	1.17305	1.26485	-0.221227	1.37204	-0.902437	-1.26847	-1.76011	1.84255	-1.32251	-1.3719	-1.24903	-1.73478
D23580	0x	8	-0.77483	1.19913	-0.77483	1.19913	0.314249	-0.872744	1.32109	-1.17894	-0.992225	-1.13296	-1.356	-1.24183	-1.62626	-1.18662	-1.39855	1.11466	1.11616	1.09365	1.03963	-0.403171	1.25115	-0.883245	-0.996891	-2.48249	1.82437	-1.26169	-1.43401	-1.16803	-1.62343	-1.28619	-1.78988	-1.20644	-1.48949	1.16211	1.13519	1.11638	1.18993	-0.290226	1.2624	-0.872965	-1.21367	-1.28394	1.53718	-1.32733	-1.17134	-1.22674	-1.50448
D23580	0x	10	-0.840134	1.22106	-0.840134	1.22106	0.0510928	-0.929179	1.3996	-1.22743	-1.21106	-1.18379	-1.60065	-1.31488	-1.89962	-1.25071	-1.61024	1.14944	1.158	1.13261	1.13247	-0.60377	1.33674	-0.941921	-1.03649	-2.46221	2.07714	-1.33188	-1.64824	-1.23106	-1.76095	-1.3809	-2.18128	-1.2799	-1.69552	1.19829	1.18069	1.16445	1.16224	-0.41299	1.36772	-0.919227	-1.35498	-0.772494	1.05043	-1.36618	-1.26591	-1.26872	-1.67332
D23580	0x	12	-0.905598	1.20066	-0.905598	1.20066	-0.204347	-0.970704	1.43098	-1.40764	-0.945147	-1.2479	-1.23948	-1.46794	-1.36281	-1.30332	-1.34726	1.19019	1.24265	1.24685	1.26257	-0.686965	1.44562	-0.983401	-1.03173	-1.82764	1.69941	-1.39074	-1.13382	-1.22606	-1.46774	-1.44595	-1.46351	-1.28201	-1.37314	1.20121	1.18854	1.1697	1.21766	-0.621097	1.42055	-0.972451	-1.29917	-0.75334	1.39326	-1.45495	-0.963828	-1.27497	-1.27883
D23580	0x	14	-0.875698	1.23633	-0.875698	1.23633	-0.0791322	-0.953897	1.47769	-1.45284	-1.26786	-1.292	-1.46698	-1.53324	-2.10715	-1.36061	-1.58392	1.22677	1.28781	1.34069	1.36552	-0.625844	1.51192	-0.972001	-0.956456	-2.14299	1.91876	-1.39697	-1.52489	-1.24237	-1.55113	-1.45593	-1.9812	-1.30423	-1.55335	1.22164	1.19667	1.16302	1.17807	-0.533666	1.43423	-0.94536	-1.40336	-0.664883	1.1655	-1.4374	-1.19355	-1.27641	-1.46317
D23580	0x	16	-0.903518	1.25091	-0.903518	1.25091	-0.20835	-0.974328	1.45364	-1.42001	-1.02742	-1.30099	-1.59382	-1.498	-1.8456	-1.3674	-1.65154	1.26272	1.30875	1.34691	1.37943	-0.731852	1.48306	-0.996835	-0.938714	-2.08226	2.07136	-1.3559	-1.37693	-1.24185	-1.70411	-1.40532	-1.84473	-1.29674	-1.6235	1.2392	1.21181	1.1908	1.1173	-0.602076	1.38884	-0.958817	-1.46209	-0.24381	0.6267	-1.44397	-1.21611	-1.31259	-1.6099
D23580	0x	18	-0.911189	1.28987	-0.911189	1.28987	-0.221164	-0.984889	1.52659	-1.47114	-1.14152	-1.31379	-1.52229	-1.55728	-2.06567	-1.38947	-1.63309	1.27316	1.33123	1.34864	1.36651	-0.72424	1.54226	-1.00067	-0.967378	-1.9422	1.98389	-1.43243	-1.58756	-1.28224	-1.69823	-1.49664	-2.04746	-1.34625	-1.64139	1.28358	1.26274	1.22079	1.21054	-0.645336	1.4769	-0.977762	-1.43318	-0.596493	1.17528	-1.51628	-1.25541	-1.34383	-1.59103
D23580	0x	20	-0.993584	1.31466	-0.993584	1.31466	-0.692463	-1.0428	1.56781	-1.50658	-1.16759	-1.33647	-1.52645	-1.59686	-1.99015	-1.41632	-1.6748	1.33453	1.36257	1.39369	1.45095	-1.02915	1.58134	-1.06054	-0.972296	-1.64974	2.25867	-1.47897	-1.50718	-1.31434	-1.69047	-1.55704	-1.96663	-1.39174	-1.67805	1.32338	1.30985	1.28221	1.34855	-0.960199	1.53953	-1.04171	-1.41251	-0.536155	1.48922	-1.54767	-1.18722	-1.35943	-1.54255
D23580	0x	22	-1.03594	1.35227	-1.03594	1.35227	-0.873514	-1.08372	1.67033	-1.54029	-0.919341	-1.36444	-1.42511	-1.65217	-1.9926	-1.4603	-1.71975	1.35673	1.37942	1.40843	1.46493	-1.16975	1.65066	-1.09848	-1.05958	-1.52409	2.43485	-1.57333	-1.63003	-1.37635	-1.78039	-1.67139	-2.29328	-1.47241	-1.79627	1.37215	1.36491	1.33955	1.43261	-1.08738	1.65519	-1.08467	-1.47135	-0.588254	1.78226	-1.65437	-1.26056	-1.42741	-1.63921
D23580	0x	24	-1.04879	1.26566	-1.04879	1.26566	-1.1673	-1.07533	1.47989	-1.45252	-0.999283	-1.31894	-1.3572	-1.53002	-2.09985	-1.39769	-1.67716	1.29475	1.3346	1.3745	1.40591	-1.20689	1.51554	-1.08245	-1.01259	-0.674385	1.7937	-1.37038	-1.59141	-1.28125	-1.71658	-1.43933	-2.24757	-1.3551	-1.74273	1.29557	1.2828	1.2638	1.3327	-1.27081	1.43402	-1.07545	-1.36949	-0.275928	1.48374	-1.50706	-1.28475	-1.37033	-1.58957
D23580	1x	2	0.664208	-1.02756	0.664208	-1.02756	0.466889	0.724427	-1.25113	1.31864	-1.1342	1.28432	0.0525098	1.33241	-0.830941	1.32802	0.482921	-1.04334	-1.0596	-1.0625	-1.07504	0.0933235	-1.31565	0.659467	1.36328	-0.420613	-0.251977	1.26024	-0.89082	1.20386	0.358793	1.30801	-0.634439	1.28339	0.659743	-1.03748	-1.00785	-1.03911	-1.12771	0.269561	-1.29591	0.674465	1.33956	0.373695	-0.730404	1.15429	-0.727171	1.09924	0.0130466
D23580	1x	4	1.25847	-0.92833	1.25847	-0.92833	0.819378	1.18212	-0.853646	0.895399	0.981118	0.963048	0.587823	0.841739	0.0799663	0.908932	0.642046	-0.93314	-0.954089	-0.96173	-0.943691	0.827677	-0.85611	1.19611	0.878465	-0.183988	-0.44866	0.918289	1.06731	0.967754	0.818198	0.857332	0.312164	0.909916	0.764426	-0.945907	-1.00086	-0.998666	-0.978096	1.03368	-0.866154	1.27513	0.731758	0.667299	-0.947591	0.890448	1.34031	0.955726	0.993106
D23580	1x	6	2.03696	-1.57153	2.03696	-1.57153	1.19712	1.97542	-1.42398	1.48394	1.64	1.57473	1.66922	1.3899	0.817548	1.48258	1.58626	-1.57467	-1.59835	-1.6013	-1.69489	1.67268	-1.40402	1.99455	1.40071	0.131606	-0.796441	1.46571	1.9361	1.54767	1.87762	1.38565	1.38428	1.47324	1.80186	-1.5818	-1.54349	-1.45063	-1.38214	1.85509	-1.40069	2.02148	1.43154	0.214924	-0.5876	1.4827	1.77469	1.56618	1.58381
D23580	1x	8	2.11705	-1.32193	2.11705	-1.32193	1.65422	1.8419	-1.15883	1.13358	1.30207	1.24178	1.27899	1.08169	0.788048	1.18038	1.29099	-1.37236	-1.36433	-1.35992	-1.33349	1.81888	-1.11061	1.81066	1.19349	-0.544051	-0.643988	1.15624	1.91739	1.24726	1.50992	1.10162	1.09207	1.19049	1.38158	-1.33663	-1.38144	-1.37853	-1.41254	2.09277	-1.12038	1.89688	1.09177	0.176109	-0.596943	1.1543	1.20438	1.25747	1.13856
D23580	1x	10	1.18918	-0.645377	1.18918	-0.645377	1.41938	0.963336	-0.655313	0.616771	1.01743	0.627132	1.28694	0.631075	0.825214	0.635121	0.982223	-0.693317	-0.685038	-0.697457	-0.667641	1.26289	-0.644785	0.945583	0.634828	-0.312419	-0.764179	0.619314	1.05043	0.615596	1.30085	0.6365	1.02902	0.625798	1.01968	-0.677568	-0.706903	-0.809867	-0.96353	1.40781	-0.645503	0.966666	0.655861	0.143356	-0.529181	0.675234	0.716975	0.671487	0.881759
D23580	1x	12	0.419505	-0.249929	0.419505	-0.249929	0.747811	0.334679	-0.363357	0.414915	0.0679332	0.422064	0.209671	0.431724	0.267303	0.441717	0.34496	-0.334218	-0.33051	-0.333914	-0.365682	0.345508	-0.420828	0.314455	0.334761	-0.778926	0.046972	0.341999	0.389087	0.337695	0.624222	0.363771	0.838036	0.37046	0.589997	-0.280077	-0.288168	-0.294948	-0.398447	0.614205	-0.359404	0.35258	0.274845	0.333831	-0.644505	0.462908	0.0740454	0.446171	0.252806
D23580	1x	14	-0.172863	0.464388	-0.172863	0.464388	1.19452	-0.342893	0.18001	-0.143455	-1.1159	-0.281411	-0.468636	-0.0998552	-0.727824	-0.231396	-0.414549	0.366714	0.275931	0.193244	0.147339	0.425346	0.128413	-0.337397	-0.443672	-0.975173	-0.130855	-0.166091	-1.20175	-0.313892	-0.232491	-0.0819898	-0.526161	-0.223607	-0.261737	0.409659	0.401688	0.371867	0.239775	0.336487	0.0974466	-0.362592	-0.157784	-1.60801	0.830455	0.105044	-1.03347	-0.0764218	-0.69365
D23580	1x	16	-0.658413	0.937111	-0.658413	0.937111	0.15225	-0.749092	0.862189	-0.723962	-0.891195	-0.820843	-0.939826	-0.739816	-0.976566	-0.839406	-0.973396	0.821051	0.776267	0.733165	0.715939	-0.408979	0.77257	-0.748742	-0.805904	-1.73616	1.29536	-0.791789	-1.16392	-0.882368	-1.09383	-0.774542	-1.1203	-0.8781	-1.05621	0.909246	0.874741	0.849521	0.835698	-0.311861	0.785582	-0.740105	-0.874572	-0.918892	0.98768	-0.792352	-0.906694	-0.892237	-1.04022
D23580	1x	18	-0.758407	1.08028	-0.758407	1.08028	0.0566052	-0.841936	1.15982	-1.03881	-0.758751	-1.0526	-1.19623	-1.10086	-1.31714	-1.10363	-1.27743	0.959876	0.922645	0.919393	0.884819	-0.399981	1.11903	-0.835763	-1.03051	-1.36692	1.10239	-1.08365	-1.34893	-1.07553	-1.43498	-1.10578	-1.6268	-1.1063	-1.38686	1.05445	1.04373	1.01348	1.04619	-0.429203	1.10324	-0.841053	-1.08551	-1.08082	1.40809	-1.15931	-1.13964	-1.14114	-1.41639
D23580	1x	20	-0.904872	1.03217	-0.904872	1.03217	-0.651814	-0.93612	1.16454	-1.14995	-0.84855	-1.09319	-1.01938	-1.18982	-1.23599	-1.12969	-1.13735	1.04852	1.08547	1.11147	1.10731	-0.839584	1.18439	-0.940914	-0.979507	-0.865258	1.23821	-1.16086	-0.897403	-1.08811	-1.1011	-1.18948	-1.0712	-1.12315	-1.1078	1.04245	1.0428	1.03376	1.01988	-0.78651	1.17722	-0.929885	-1.17887	0.202805	0.369391	-1.20146	-0.886695	-1.13304	-1.02007
D23580	1x	22	-0.878072	1.10209	-0.878072	1.10209	-0.501041	-0.929087	1.2086	-1.15777	-0.856932	-1.11219	-1.2791	-1.19879	-1.50478	-1.15361	-1.35025	1.08814	1.10126	1.11146	1.117	-0.779116	1.19943	-0.934591	-0.999776	-1.09017	1.38027	-1.17782	-1.36618	-1.12198	-1.41085	-1.20378	-1.66476	-1.15576	-1.39976	1.10227	1.08286	1.07894	1.10643	-0.72215	1.19246	-0.922551	-1.19692	-0.170613	0.670252	-1.22912	-1.10272	-1.17261	-1.32851
D23580	1x	24	-0.988414	1.07151	-0.988414	1.07151	-1.21051	-0.998133	1.09873	-1.0772	-0.720345	-1.09583	-1.20651	-1.10734	-1.56874	-1.1357	-1.4038	1.07691	1.08887	1.09223	1.09227	-1.16607	1.11448	-1.00387	-0.898822	-0.394072	1.39831	-1.06188	-1.30206	-1.09978	-1.45564	-1.0698	-1.72005	-1.12167	-1.44853	1.10043	1.09431	1.08521	1.1123	-1.18165	1.07021	-0.99141	-1.18288	0.369687	0.296522	-1.1532	-1.09128	-1.17567	-1.37454
D23580	1x	2	0.626017	-1.31939	0.626017	-1.31939	-0.172075	0.83	-1.51385	1.61753	-1.3568	1.61086	0.0520336	1.59637	-0.998545	1.62743	0.576396	-1.29152	-1.28505	-1.28532	-1.33491	-0.2409	-1.57905	0.767911	1.59131	0.15148	-0.361916	1.5367	-1.07541	1.50736	0.459234	1.56207	-0.800968	1.57013	0.753787	-1.30996	-1.27815	-1.28676	-1.33828	-0.0964989	-1.54934	0.761527	1.64195	0.776305	-0.905538	1.48938	-0.789448	1.44509	0.069106
D23580	1x	4	1.00626	-1.10249	1.00626	-1.10249	0.244453	1.13808	-1.02554	1.06161	0.989408	1.11422	0.698215	1.01635	0.0192726	1.07167	0.700105	-1.06969	-1.04678	-1.04103	-1.05958	0.468562	-1.03262	1.11305	1.03292	0.278297	-0.506799	1.05031	1.00654	1.08855	0.788017	1.01316	0.150782	1.05573	0.813723	-1.09772	-1.0537	-1.02082	-1.02971	0.581177	-1.02453	1.11939	1.05764	0.676911	-0.807698	1.0389	1.14799	1.09163	0.954571
D23580	1x	6	1.88558	-1.59083	1.88558	-1.59083	0.835115	1.9635	-1.37159	1.39263	2.03642	1.49198	1.57583	1.30972	0.58782	1.40873	1.39038	-1.57327	-1.54213	-1.55949	-1.5307	1.56682	-1.32553	1.96697	1.38812	0.297704	-0.77125	1.39285	2.04111	1.48538	1.7063	1.31506	0.882286	1.40847	1.49498	-1.5977	-1.59424	-1.61077	-1.55424	1.80987	-1.32827	2.02202	1.28807	0.975232	-1.191	1.39731	1.64928	1.49774	1.46084
D23580	1x	8	1.88579	-1.34086	1.88579	-1.34086	1.17155	1.79471	-1.19534	1.29016	1.66462	1.37566	1.05907	1.19888	0.284158	1.29226	1.02063	-1.40135	-1.39107	-1.39358	-1.36974	1.16051	-1.21301	1.76952	1.24038	-0.387337	-0.609296	1.25213	1.85848	1.31865	1.29147	1.17892	0.878334	1.25835	1.24483	-1.36065	-1.36563	-1.27928	-1.25105	1.4149	-1.19215	1.83195	1.21961	0.224609	-0.666518	1.28879	1.46701	1.35404	1.14886
D23580	1x	10	0.979217	-0.526024	0.979217	-0.526024	1.45605	0.780554	-0.55474	0.532262	0.699357	0.515467	1.02053	0.561549	0.971559	0.530801	0.884197	-0.6164	-0.631345	-0.63044	-0.589863	1.20374	-0.569304	0.794078	0.492599	-0.276394	-0.683507	0.520398	0.757501	0.483988	1.02609	0.548773	1.29439	0.510611	1.03833	-0.590477	-0.569847	-0.603556	-0.826371	1.35783	-0.553185	0.802931	0.55332	-0.0386761	-0.454555	0.604427	1.00249	0.566404	1.08918
D23580	1x	12	0.276395	-0.2006	0.276395	-0.2006	0.618214	0.17003	-0.375257	0.427428	-0.163881	0.349274	0.428448	0.470725	0.252012	0.396654	0.413542	-0.277075	-0.297827	-0.295318	-0.296045	0.246199	-0.44965	0.147512	0.381049	-0.906387	0.220816	0.321086	0.11017	0.237122	0.836032	0.380271	1.1361	0.307824	0.795285	-0.206347	-0.204967	-0.238277	-0.446733	0.558063	-0.372613	0.177468	0.296711	0.483378	-0.71219	0.459119	0.0669662	0.369397	0.276111
D23580	1x	14	0.0495145	0.0144148	0.0495145	0.0144148	0.491172	-0.0103986	-0.260926	0.341142	-0.670143	0.202814	-0.424478	0.388359	-0.836639	0.255951	-0.352148	-0.112253	-0.172706	-0.157751	-0.196797	0.127005	-0.357243	-0.0121669	0.0307503	-1.0131	0.100308	0.271438	-0.715883	0.133413	-0.279003	0.359502	-0.633662	0.216775	-0.200607	-0.0103704	-0.0481751	-0.0894988	-0.121855	0.227902	-0.341919	-0.00253442	0.18671	-0.648666	0.339928	0.501944	-0.424503	0.322904	-0.163846
D23580	1x	16	-0.692809	0.830686	-0.692809	0.830686	-0.166036	-0.735072	0.773579	-0.662377	-0.680294	-0.745449	-0.796255	-0.666822	-0.646495	-0.751763	-0.814283	0.75988	0.72864	0.725941	0.733878	-0.588026	0.691651	-0.737219	-0.7355	-1.35537	1.17793	-0.745483	-0.920846	-0.817204	-0.827681	-0.723777	-0.627711	-0.80522	-0.818807	0.821229	0.804683	0.809035	0.805302	-0.451103	0.728152	-0.722942	-0.83359	-0.181012	0.191788	-0.736944	-0.790628	-0.819632	-0.843593
D23580	1x	18	-0.782052	1.09497	-0.782052	1.09497	-0.0769689	-0.860386	1.19581	-1.12539	-0.820067	-1.11391	-1.39387	-1.17981	-1.56317	-1.16305	-1.39392	1.01571	1.01933	1.02021	0.998263	-0.45473	1.18123	-0.857506	-0.978714	-1.28363	1.21239	-1.12024	-1.40401	-1.11697	-1.50084	-1.14089	-1.80613	-1.14813	-1.43966	1.07668	1.06042	1.0323	1.02128	-0.450134	1.13353	-0.851292	-1.18619	-0.510528	0.850814	-1.19928	-1.18188	-1.18004	-1.44483
D23580	1x	20	-0.820911	1.13532	-0.820911	1.13532	-0.094658	-0.900574	1.28577	-1.23097	-0.909394	-1.16157	-1.44492	-1.29644	-1.57174	-1.21801	-1.41074	1.08866	1.10634	1.12169	1.09985	-0.521254	1.29503	-0.901963	-1.05562	-1.54461	1.39648	-1.23798	-1.35252	-1.15757	-1.53711	-1.27795	-1.62683	-1.20408	-1.43083	1.11687	1.09867	1.08495	1.12908	-0.484028	1.26469	-0.892177	-1.22521	-0.739652	1.13868	-1.31126	-1.09243	-1.21851	-1.47309
D23580	1x	22	-0.907869	1.05457	-0.907869	1.05457	-0.789715	-0.93518	1.13417	-1.11969	-1.05015	-1.0855	-1.30757	-1.15453	-1.53481	-1.12297	-1.37009	1.08353	1.10331	1.12396	1.1427	-0.925043	1.15206	-0.942245	-0.959912	-0.725488	1.30465	-1.10929	-1.16872	-1.08031	-1.33193	-1.12805	-1.3787	-1.10827	-1.30303	1.0627	1.06377	1.04563	1.02284	-0.864393	1.11996	-0.922583	-1.21255	0.469803	-0.0192977	-1.17038	-0.994069	-1.13683	-1.29925
D23580	1x	24	-0.994189	0.962374	-0.994189	0.962374	-1.47076	-0.978651	0.953188	-0.958045	-0.741353	-0.998197	-1.00826	-0.969353	-1.30098	-1.01908	-1.21972	1.01009	1.03276	1.02723	1.03018	-1.28648	0.977055	-0.985676	-0.86621	-0.041621	1.25657	-0.952025	-0.915518	-1.01146	-1.10698	-0.947991	-1.30349	-1.02116	-1.19952	1.00704	1.01003	1.00491	1.02366	-1.2788	0.950266	-0.970183	-1.12529	0.914559	-0.33519	-1.02891	-0.937493	-1.07405	-1.08218
D23580	2x	2	0.557627	-0.943072	0.557627	-0.943072	0.467815	0.603563	-1.15124	1.17629	-1.15762	1.13262	0.0332435	1.22409	-0.778738	1.20063	0.440811	-0.966852	-0.970058	-0.97539	-1.01194	0.0852511	-1.21367	0.546168	1.30193	-0.254664	-0.373967	1.14025	-0.837922	1.07714	0.430648	1.20592	-0.471273	1.16684	0.656612	-0.955205	-0.936213	-0.968586	-1.12069	0.256179	-1.19799	0.579122	1.16663	0.747828	-1.12103	0.998084	-0.425855	0.948348	0.142345
D23580	2x	4	1.29354	-2.3997	1.29354	-2.3997	-1.10773	2.04618	-2.07683	2.15157	2.37904	2.31215	1.14808	1.98763	-0.755148	2.16243	1.02313	-2.28588	-2.19671	-2.16715	-2.17841	0.217082	-2.02822	2.03855	2.15705	1.72696	-1.0654	2.15602	1.59019	2.32593	0.95147	2.01059	-0.976528	2.18586	0.992872	-2.33459	-2.27714	-2.25288	-2.17503	0.210652	-2.04892	2.04789	2.07597	1.62462	-1.48444	2.12783	1.81498	2.28579	1.27891
D23580	2x	6	2.14804	-1.88459	2.14804	-1.88459	1.27925	2.08509	-1.76358	1.73275	1.34866	1.79758	1.47131	1.69443	0.394121	1.783	1.53683	-1.89825	-1.95307	-2.00827	-1.84256	1.52245	-1.71364	2.04581	1.91933	1.12331	-1.62429	1.76521	1.55374	1.83247	1.60026	1.71804	0.0786799	1.80513	1.40189	-1.87984	-1.84988	-1.92868	-2.03937	1.53399	-1.73511	2.07018	1.76793	0.644617	-1.13688	1.6648	2.26278	1.75515	1.762
D23580	2x	8	2.33504	-1.96676	2.33504	-1.96676	1.41006	2.18409	-1.77499	1.76857	1.52136	1.8787	1.59318	1.69691	0.614582	1.81648	1.71864	-1.98046	-2.02746	-2.06055	-1.82991	1.84573	-1.72066	2.24196	1.77049	1.32757	-1.66373	1.79511	1.69551	1.90594	1.6785	1.72627	0.419591	1.84146	1.65151	-1.98066	-2.08599	-2.21316	-2.28641	1.96983	-1.74795	2.28374	1.64846	1.60377	-1.85891	1.68914	2.89679	1.81997	2.07693
D23580	2x	10	1.19152	-2.15943	1.19152	-2.15943	-0.821729	1.75295	-1.85438	1.87292	1.80004	2.00217	1.05204	1.7574	-0.262569	1.90041	1.14383	-2.04966	-1.97287	-1.92013	-1.85701	0.308408	-1.79207	1.74575	1.89261	1.8352	-1.32193	1.88583	1.39562	2.01968	1.12995	1.78005	-0.318969	1.92004	1.16011	-2.08414	-2.05146	-2.00654	-1.89185	0.309075	-1.81035	1.76407	1.81479	1.79223	-1.70267	1.8676	1.5806	2.00908	1.25473
D23580	2x	12	1.74952	-1.38073	1.74952	-1.38073	1.23699	1.60054	-1.35288	1.40941	0.812538	1.45524	0.974881	1.35211	0.452004	1.40791	1.24733	-1.43628	-1.44282	-1.46727	-1.43726	1.35487	-1.3485	1.63267	1.23613	0.411372	-1.01974	1.39633	0.901639	1.44412	1.23542	1.34778	0.506056	1.40081	1.27152	-1.40503	-1.46623	-1.56249	-1.60965	1.49232	-1.34795	1.65819	1.12834	1.05272	-1.36443	1.38247	1.50321	1.4605	1.36356
D23580	2x	14	-0.267936	-0.359949	-0.267936	-0.359949	-1.13706	-0.0713649	-0.551925	0.567646	-0.869842	0.488581	0.00998914	0.607103	-0.257865	0.53832	0.226986	-0.287608	-0.249845	-0.222959	-0.213676	-0.783469	-0.586116	-0.0732992	0.392662	0.771592	-0.0891224	0.520562	-0.41025	0.42996	0.403677	0.565464	0.0634544	0.487799	0.403214	-0.325615	-0.30329	-0.282578	-0.308224	-0.687785	-0.544997	-0.0538207	0.344663	1.68767	-1.74721	0.678774	-0.456969	0.560355	0.11134
D23580	2x	16	-0.395238	0.42976	-0.395238	0.42976	0.233208	-0.439402	0.196965	-0.0547937	-0.934086	-0.214603	-0.691433	-0.031655	-0.651617	-0.186972	-0.500353	0.317133	0.267191	0.22576	0.186681	-0.323	0.0763275	-0.442245	-0.295169	-1.47225	0.84951	-0.130568	-0.921738	-0.295081	-0.429406	-0.077753	-0.319239	-0.239584	-0.34438	0.395762	0.383468	0.362936	0.250539	-0.151061	0.107203	-0.415958	-0.364524	-0.304333	0.08248	0.00997204	-0.815578	-0.197202	-0.530784
D23580	2x	18	-0.719464	0.813457	-0.719464	0.813457	-0.281431	-0.757665	0.751635	-0.640338	-0.707286	-0.746543	-0.96808	-0.66434	-0.855842	-0.762049	-0.974477	0.745399	0.715159	0.694653	0.665182	-0.612771	0.696837	-0.758223	-0.762739	-1.07639	1.06589	-0.691285	-0.827782	-0.797399	-0.874237	-0.673805	-0.822271	-0.779732	-0.912734	0.800035	0.791384	0.768997	0.639279	-0.502504	0.688749	-0.733693	-0.935494	0.39065	-0.365036	-0.742562	-0.83591	-0.855246	-0.971539
D23580	2x	20	-0.825938	1.10159	-0.825938	1.10159	-0.122212	-0.900211	1.18214	-1.09891	-1.10485	-1.11209	-1.41183	-1.15676	-1.89246	-1.16044	-1.46451	1.03263	1.03705	1.02706	0.973713	-0.542127	1.1705	-0.901268	-1.00816	-1.51423	1.34244	-1.10188	-1.40585	-1.10731	-1.51956	-1.11922	-1.85071	-1.13432	-1.46212	1.08601	1.0715	1.04216	1.05593	-0.533628	1.11719	-0.891963	-1.2108	-0.669909	1.00631	-1.2111	-1.23304	-1.19447	-1.51825
D23580	2x	22	-0.893862	1.16292	-0.893862	1.16292	-0.410722	-0.952996	1.30791	-1.26745	-0.914986	-1.20545	-1.38444	-1.32806	-1.64847	-1.26259	-1.4747	1.13416	1.16792	1.18783	1.19599	-0.707365	1.32294	-0.953451	-1.03401	-1.11963	1.36498	-1.21756	-1.33938	-1.17134	-1.51983	-1.25843	-1.61555	-1.21593	-1.47412	1.15887	1.14675	1.11182	1.08666	-0.700328	1.2533	-0.939752	-1.32863	-0.184418	0.624189	-1.31505	-1.11199	-1.24905	-1.47314
D23580	2x	24	-0.96735	1.0285	-0.96735	1.0285	-1.18013	-0.964677	1.07309	-1.03309	-0.381654	-1.04679	-0.948004	-1.07392	-1.02916	-1.09346	-1.19044	0.999796	0.986488	0.992977	1.0079	-1.1497	1.08079	-0.971308	-0.797487	-0.404217	1.38145	-0.996812	-1.31506	-1.03601	-1.43814	-1.01415	-1.72333	-1.06473	-1.42841	1.07088	1.06603	1.03875	1.06144	-1.21302	1.02014	-0.962829	-1.11012	0.117003	0.767218	-1.09306	-1.03117	-1.11575	-1.29685
D23580	2x	2	0.65869	-0.868657	0.65869	-0.868657	0.791634	0.649992	-1.13936	1.1991	-1.14383	1.15185	0.0606498	1.24475	-0.844464	1.21788	0.405636	-0.918229	-0.960653	-0.996831	-1.04798	0.244064	-1.2303	0.596607	1.28297	-0.634488	-0.270572	1.11517	-0.885653	1.05343	0.396219	1.19389	-0.57877	1.15297	0.626855	-0.898309	-0.874077	-0.919473	-1.12799	0.511787	-1.18896	0.631853	1.15714	0.731225	-1.22646	0.939385	-0.349332	0.891291	0.0812067
D23580	2x	4	1.585	-1.81308	1.585	-1.81308	0.474896	1.74608	-1.73179	1.7816	0.811638	1.8705	0.641267	1.7166	-0.339724	1.82141	1.03104	-1.80784	-1.83141	-1.8654	-1.75947	0.758182	-1.73597	1.70868	1.89951	0.63798	-1.01516	1.74914	0.794518	1.8382	0.973763	1.70277	-0.271975	1.80426	1.13039	-1.7977	-1.82997	-1.8728	-1.95146	0.950158	-1.72485	1.74481	1.75181	1.35685	-1.53716	1.54468	2.44324	1.64025	1.44434
D23580	2x	6	2.20692	-1.77309	2.20692	-1.77309	1.37823	2.0154	-1.70681	1.69794	1.32681	1.77285	1.62932	1.66076	0.818762	1.7454	1.76294	-1.78843	-1.8296	-1.93767	-1.88024	1.75554	-1.67371	2.02635	1.74296	0.823823	-1.44702	1.69095	1.28927	1.77584	1.61287	1.66138	0.84327	1.74988	1.71862	-1.78238	-1.80596	-1.93293	-2.07372	1.82557	-1.68075	2.03298	1.70774	0.572193	-1.09098	1.57636	2.89815	1.67131	2.10949
D23580	2x	8	2.00455	-2.06399	2.00455	-2.06399	0.698633	2.08629	-1.83362	1.85877	1.3796	1.97605	1.22033	1.76653	0.297955	1.8915	1.56631	-2.04686	-2.03484	-2.07782	-1.95313	1.24918	-1.79654	2.1147	1.79242	1.1838	-1.42436	1.85473	1.58279	1.97889	1.37919	1.76997	0.245936	1.89553	1.54057	-2.02578	-2.0642	-2.12233	-2.06122	1.3448	-1.80034	2.13788	1.75725	1.36003	-1.56007	1.75051	2.39627	1.91479	1.8992
D23580	2x	10	2.59602	-1.78647	2.59602	-1.78647	1.98094	2.27495	-1.68899	1.7047	1.10569	1.78688	1.52082	1.63761	0.503497	1.73192	1.54614	-1.85627	-1.87456	-1.9135	-1.79162	2.13236	-1.65475	2.30656	1.64137	0.833258	-1.58218	1.70143	1.2912	1.78574	1.5695	1.6425	0.204213	1.73332	1.42815	-1.8081	-1.92353	-2.07101	-2.27435	2.27233	-1.66274	2.32249	1.55771	1.21631	-1.67117	1.67573	2.78062	1.79049	2.1018
D23580	2x	12	1.91411	-1.50244	1.91411	-1.50244	1.29691	1.73536	-1.40898	1.40814	0.435742	1.47885	0.990454	1.36352	0.401423	1.44187	1.33666	-1.533	-1.54354	-1.50858	-1.46334	1.59449	-1.37776	1.8221	1.33049	1.02477	-1.48644	1.40748	1.00548	1.4826	1.24919	1.36349	0.394178	1.44499	1.32384	-1.50908	-1.57028	-1.75854	-1.79727	1.62654	-1.38386	1.81234	1.32979	0.797747	-1.13087	1.39263	1.32212	1.48644	1.43445
D23580	2x	14	-0.279146	-0.378416	-0.279146	-0.378416	-1.09906	-0.0862033	-0.539561	0.510498	-0.861527	0.451568	0.116669	0.562178	0.000648761	0.511444	0.334675	-0.292174	-0.240449	-0.209716	-0.180438	-0.75271	-0.55118	-0.0907832	0.382966	1.04485	-0.321294	0.471804	-0.385472	0.397554	0.454397	0.523866	0.191876	0.46296	0.434122	-0.330645	-0.304249	-0.276852	-0.309396	-0.695438	-0.509655	-0.0842478	0.374718	1.74588	-1.824	0.609212	-0.412923	0.515758	0.26487
D23580	2x	16	-0.4583	0.728498	-0.4583	0.728498	0.645812	-0.566936	0.540299	-0.381222	-0.982901	-0.47905	-0.693913	-0.354942	-0.740667	-0.455154	-0.648224	0.551907	0.508344	0.494188	0.503505	-0.220916	0.390482	-0.581903	-0.452021	-2.2627	1.23365	-0.507344	-1.1026	-0.601246	-0.62925	-0.454183	-0.45748	-0.548932	-0.548103	0.679662	0.652461	0.630137	0.563194	0.0306015	0.464878	-0.558207	-0.597389	-0.827798	0.452765	-0.352659	-0.892986	-0.493965	-0.722474
D23580	2x	18	-0.738289	1.03333	-0.738289	1.03333	0.0813089	-0.82019	1.07536	-0.942214	-0.485965	-0.964351	-0.909432	-0.98554	-0.640014	-0.998805	-0.976739	0.913782	0.901786	0.893574	0.898397	-0.507741	1.00853	-0.83125	-0.823542	-2.03994	1.61132	-1.044	-0.865367	-1.0288	-1.15907	-1.05028	-0.773847	-1.04285	-1.07466	1.00687	0.992498	0.969967	0.993365	-0.347462	1.04266	-0.813983	-1.05705	-0.6706	0.822067	-1.07834	-0.834927	-1.0769	-1.0763
D23580	2x	20	-0.764775	0.627678	-0.764775	0.627678	-0.619368	-0.726554	0.660623	-0.594265	0.692128	-0.631953	-0.0760024	-0.62078	0.93809	-0.649919	-0.25328	0.533227	0.459487	0.395466	0.38148	-0.616293	0.628873	-0.698658	-0.784485	0.343929	-0.0331076	-0.589744	-0.723848	-0.633368	-0.848348	-0.605791	-0.943834	-0.649229	-0.84791	0.664262	0.680715	0.696888	0.730201	-0.797035	0.617354	-0.723505	-0.726847	-0.320939	0.381865	-0.654771	-0.694474	-0.685333	-0.796614
D23580	2x	22	-0.908382	1.13933	-0.908382	1.13933	-0.567528	-0.956163	1.26605	-1.22595	-0.905166	-1.17641	-1.41889	-1.27972	-1.59454	-1.22723	-1.47302	1.13043	1.16194	1.18354	1.19329	-0.814361	1.27558	-0.960016	-1.00283	-1.00475	1.39287	-1.18529	-1.2957	-1.14637	-1.50961	-1.22215	-1.59772	-1.18701	-1.46691	1.14256	1.13136	1.10449	1.05886	-0.778016	1.21842	-0.940838	-1.3274	0.118282	0.344604	-1.28257	-1.07738	-1.22504	-1.47139
D23580	2x	24	-0.962343	1.16918	-0.962343	1.16918	-0.847044	-0.99692	1.28183	-1.2417	-0.718642	-1.19799	-1.26987	-1.29782	-1.6988	-1.25995	-1.49608	1.15783	1.16457	1.17185	1.18269	-1.00562	1.29676	-1.00667	-0.907654	-0.938954	1.67549	-1.19457	-1.45178	-1.17859	-1.57975	-1.22778	-1.83771	-1.22281	-1.54635	1.18474	1.16775	1.14203	1.17401	-1.02647	1.22435	-0.993198	-1.25813	-0.24637	1.04904	-1.29478	-1.16176	-1.25571	-1.48832
D23580	4x	2	0.556125	-0.70875	0.556125	-0.70875	0.890798	0.510145	-0.911321	0.954682	-0.796237	0.913905	0.313535	0.99248	-0.156883	0.964775	0.590392	-0.797222	-0.851817	-0.912796	-1.00666	0.294388	-0.977681	0.469558	0.999023	-0.769073	-0.240716	0.909828	-0.560478	0.856411	0.480385	0.965851	0.0566277	0.929449	0.738107	-0.735547	-0.709978	-0.746555	-0.8754	0.446989	-0.957433	0.496749	0.904863	-0.282448	-0.306026	0.887973	-0.341896	0.847155	0.140666
D23580	4x	4	1.11258	-1.44342	1.11258	-1.44342	0.319749	1.24305	-1.50594	1.57369	-0.410453	1.59368	0.212737	1.55081	-0.606091	1.59373	0.775166	-1.4292	-1.44722	-1.52633	-1.58162	0.381069	-1.55146	1.22033	1.62372	0.596877	-0.880922	1.5243	0.0366488	1.55393	0.624894	1.52389	-0.497465	1.56666	0.862751	-1.44569	-1.433	-1.50074	-1.69977	0.498056	-1.53323	1.25499	1.44591	1.19836	-1.54914	1.37831	1.5778	1.40545	1.01569
D23580	4x	6	1.42385	-1.61147	1.42385	-1.61147	0.615315	1.56755	-1.57825	1.67144	0.447308	1.74679	0.721816	1.59914	-0.38367	1.68843	0.96867	-1.62232	-1.62859	-1.67584	-1.82621	0.670059	-1.60947	1.56854	1.52903	0.464039	-0.941325	1.63038	0.447794	1.70452	0.960348	1.57981	-0.299677	1.66583	1.06529	-1.60671	-1.57516	-1.59998	-1.71954	0.809578	-1.59613	1.59669	1.47764	0.934415	-1.3402	1.60791	1.36873	1.68481	1.10437
D23580	4x	8	2.01807	-1.60258	2.01807	-1.60258	1.42292	1.90491	-1.58848	1.70874	0.159697	1.78951	0.509268	1.61235	-0.520192	1.71083	0.803222	-1.66774	-1.66717	-1.75375	-1.81807	1.36385	-1.61869	1.92531	1.47704	0.102616	-1.08051	1.70466	0.552181	1.78584	0.906629	1.6198	-0.529306	1.71902	0.935082	-1.62353	-1.70571	-1.925	-2.06384	1.51124	-1.6308	1.97659	1.4077	0.606995	-1.14025	1.70025	0.897476	1.79985	0.989473
D23580	4x	10	1.96787	-1.70028	1.96787	-1.70028	1.17119	1.91859	-1.66778	1.75697	0.208516	1.82517	0.583512	1.67026	-0.551295	1.75964	0.959845	-1.74805	-1.74921	-1.78331	-1.90956	1.36386	-1.67506	1.98343	1.46627	0.829707	-1.45091	1.75832	0.777221	1.82708	0.854052	1.68415	-0.677944	1.76674	0.984443	-1.7101	-1.73935	-1.85466	-1.93223	1.33051	-1.69373	1.97418	1.5229	0.144049	-0.567188	1.78743	1.05863	1.86249	1.04762
D23580	4x	12	2.20816	-1.96318	2.20816	-1.96318	0.895947	2.27343	-1.90432	2.04418	0.66491	2.14472	0.98585	1.90887	-0.52814	2.0267	1.12728	-1.99151	-2.01361	-2.04995	-2.16427	1.4179	-1.91406	2.35996	1.72048	0.836183	-1.37855	2.04225	1.27968	2.15077	1.17193	1.92813	-0.701167	2.04769	1.13585	-1.97083	-2.01507	-2.18066	-2.28067	1.48341	-1.94134	2.39418	1.67262	0.823888	-1.19238	2.07603	1.12963	2.1965	1.34833
D23580	4x	14	1.8056	-1.82452	1.8056	-1.82452	0.59002	1.92852	-1.75115	1.85102	0.524051	1.91015	0.880853	1.7419	-0.511273	1.81971	1.0987	-1.80968	-1.80745	-1.81888	-1.91401	1.29307	-1.73739	2.03744	1.45823	1.38246	-1.60563	1.85355	1.21755	1.91539	1.23216	1.7583	-0.602919	1.83586	1.12887	-1.83008	-1.82074	-1.96049	-2.15739	1.31608	-1.76046	2.02922	1.50864	1.14663	-1.36125	1.88037	0.919842	1.93499	1.11777
D23580	4x	16	0.918856	-1.43539	0.918856	-1.43539	-0.0863269	1.17776	-1.42815	1.49491	0.372676	1.52544	0.975377	1.44003	0.0627514	1.48597	1.14671	-1.43531	-1.42203	-1.42113	-1.44627	0.335722	-1.43724	1.18075	1.36874	0.69625	-0.738213	1.45106	0.708045	1.47085	1.26674	1.41527	0.290898	1.45033	1.29646	-1.40019	-1.35816	-1.33811	-1.43992	0.488174	-1.41646	1.21272	1.26826	1.2748	-1.46793	1.52736	0.512851	1.54464	0.980279
D23580	4x	18	-0.112535	-0.984529	-0.112535	-0.984529	-1.46767	0.253724	-0.945509	0.855587	0.561076	0.842726	1.27344	0.890298	1.13888	0.881809	1.16706	-0.841202	-0.718383	-0.65341	-0.614963	-0.554313	-0.894308	0.262159	0.82356	2.03388	-0.918452	0.885933	0.685288	0.859272	1.40516	0.911648	1.06293	0.889467	1.14331	-0.913345	-0.863493	-0.779393	-0.637512	-0.574519	-0.899934	0.273781	0.740005	2.41692	-2.62488	0.940323	0.287585	0.898683	1.31005
D23580	4x	20	-0.4325	0.580994	-0.4325	0.580994	0.301593	-0.503463	0.344163	-0.143342	-0.681914	-0.304671	-0.526662	-0.12875	-0.851859	-0.289348	-0.53085	0.361875	0.266173	0.200595	0.100094	-0.26857	0.186207	-0.493737	-0.427963	-1.46036	0.786721	-0.285055	-1.10582	-0.434107	-0.675795	-0.227784	-0.891535	-0.383901	-0.582695	0.549183	0.529614	0.496404	0.405743	-0.154932	0.253519	-0.488345	-0.45307	-0.846812	0.682996	-0.065948	-0.776131	-0.274153	-0.573194
D23580	4x	22	-0.725983	0.981017	-0.725983	0.981017	0.0359409	-0.801332	0.977988	-0.870101	-0.845268	-0.933416	-1.16523	-0.906918	-1.19345	-0.962186	-1.17029	0.885562	0.865024	0.840047	0.795806	-0.414038	0.930256	-0.797045	-0.915277	-1.32508	1.04978	-0.892004	-1.26939	-0.942473	-1.28846	-0.897972	-1.27733	-0.95351	-1.19211	0.952688	0.938101	0.904534	0.80698	-0.360928	0.906892	-0.782806	-1.07637	-0.377294	0.438095	-0.965034	-1.04438	-1.01275	-1.25393
D23580	4x	24	-0.827007	1.00541	-0.827007	1.00541	-0.367596	-0.87388	1.02831	-0.993914	-0.378552	-1.05534	-1.12951	-1.03833	-0.992569	-1.08939	-1.20567	0.941805	0.929689	0.919591	0.905624	-0.575976	1.04687	-0.863346	-1.00886	-0.56393	0.800204	-0.946452	-1.04147	-1.01634	-1.27949	-0.957841	-1.09463	-1.02833	-1.22859	1.00015	0.986727	0.947851	0.820493	-0.618572	0.967124	-0.852479	-1.16806	0.140009	0.0475868	-1.01878	-0.897875	-1.08984	-1.22129
D23580	4x	2	1.04482	-0.771181	1.04482	-0.771181	1.22085	0.692254	-0.984556	0.961101	-0.506379	0.908307	0.227765	1.00144	-0.224649	0.959203	0.589373	-0.833311	-0.870414	-1.00992	-1.0899	0.905853	-0.988743	0.689702	0.927509	0.177043	-0.945282	1.00714	-0.353164	0.942731	0.470098	1.04497	-0.228041	0.991514	0.665113	-0.814865	-0.862433	-0.932396	-1.05166	0.889258	-1.02784	0.709884	0.883619	-0.338741	-0.136328	0.935738	-0.143045	0.880058	0.148493
D23580	4x	4	1.41125	-1.22351	1.41125	-1.22351	1.06475	1.34308	-1.36959	1.44022	-0.365187	1.45051	0.636232	1.41647	-0.311395	1.44403	0.839151	-1.23686	-1.27321	-1.38488	-1.59999	1.03206	-1.40601	1.36216	1.33724	0.226125	-0.968033	1.43725	0.208479	1.44164	0.892789	1.42214	-0.25689	1.44595	0.942554	-1.25019	-1.29155	-1.41381	-1.58001	1.11856	-1.41569	1.39397	1.2216	0.471764	-0.940149	1.22936	1.70808	1.2476	1.39027
D23580	4x	6	1.62093	-1.34084	1.62093	-1.34084	1.35266	1.53266	-1.42364	1.49421	0.516112	1.53623	0.948774	1.45536	0.0811106	1.50713	1.11855	-1.38272	-1.40966	-1.51175	-1.59982	1.18528	-1.46197	1.54474	1.35228	0.181205	-1.0635	1.4475	0.877947	1.48125	1.12732	1.43949	-0.0117457	1.48459	1.14033	-1.39294	-1.41108	-1.40939	-1.43512	1.20302	-1.45492	1.49833	1.50281	-0.258471	-0.259085	1.44475	1.69278	1.48765	1.47649
D23580	4x	8	1.56339	-1.87444	1.56339	-1.87444	0.459681	1.80484	-1.75425	1.83132	0.856877	1.93152	0.92691	1.73689	-0.601507	1.85853	1.01285	-1.84557	-1.82228	-1.8658	-1.90163	0.757313	-1.75593	1.80271	1.77943	0.993038	-1.28796	1.8221	0.904623	1.92506	1.01883	1.73785	-0.670013	1.85703	1.03298	-1.86721	-1.89132	-1.9485	-2.06082	0.844785	-1.75897	1.84969	1.62577	1.46849	-1.75727	1.86551	1.24422	1.96047	1.17732
D23580	4x	10	1.91735	-1.58698	1.91735	-1.58698	1.40096	1.80436	-1.66834	1.74755	0.244548	1.79598	1.20505	1.69384	-0.0157011	1.75822	1.30347	-1.65803	-1.67972	-1.75601	-1.8574	1.51656	-1.68989	1.8622	1.60921	0.204961	-1.18943	1.7188	0.853185	1.76945	1.34682	1.68292	-0.0484549	1.74665	1.32084	-1.63606	-1.70405	-1.84939	-2.00287	1.64506	-1.68967	1.8846	1.5286	0.538328	-1.02015	1.76154	1.58782	1.81572	1.59637
D23580	4x	12	1.83182	-1.60253	1.83182	-1.60253	1.22116	1.8649	-1.56852	1.64875	0.488576	1.73212	1.08779	1.56522	-0.0532481	1.66398	1.24062	-1.65233	-1.6532	-1.66756	-1.77018	1.4994	-1.56462	1.89594	1.4559	0.666755	-1.31767	1.6474	1.19699	1.73685	1.22965	1.57924	-0.197815	1.67922	1.19147	-1.62688	-1.69515	-1.7739	-1.85597	1.50396	-1.58557	1.90005	1.44017	0.345398	-0.775457	1.66417	0.983802	1.75587	1.12191
D23580	4x	14	1.58428	-1.99421	1.58428	-1.99421	0.148121	1.84169	-1.87898	1.97659	1.0931	2.05821	1.08836	1.86668	-0.233033	1.96522	1.30545	-1.9813	-1.95728	-1.94267	-1.97617	0.889368	-1.87021	1.90017	1.7241	1.51032	-1.56587	1.99556	1.446	2.09289	1.18857	1.89574	-0.503072	1.99861	1.23247	-1.98405	-2.01952	-2.06533	-2.17308	0.858824	-1.90203	1.9322	1.63777	1.17552	-1.4074	1.97105	1.32163	2.07102	1.33488
D23580	4x	16	0.781138	-1.46282	0.781138	-1.46282	-0.415204	1.1088	-1.40052	1.46492	0.487163	1.507	0.796927	1.40587	-0.0231345	1.46307	1.08191	-1.40299	-1.3646	-1.35225	-1.33988	0.0845471	-1.40966	1.11938	1.2726	1.27064	-0.958402	1.42173	0.558487	1.46459	1.01938	1.381	0.203315	1.43695	1.19471	-1.42444	-1.38572	-1.39891	-1.41227	0.129122	-1.39044	1.12477	1.29169	1.46979	-1.55724	1.5179	0.525125	1.5473	0.978907
D23580	4x	18	-0.174633	-0.68424	-0.174633	-0.68424	-1.14511	0.104655	-0.751148	0.709425	-0.456687	0.698078	0.233925	0.740611	0.0858536	0.738098	0.534174	-0.580366	-0.505509	-0.460246	-0.417693	-0.700087	-0.743413	0.0962584	0.652635	1.39386	-0.59058	0.709713	-0.2766	0.687029	0.551395	0.736552	0.120407	0.725827	0.591959	-0.631124	-0.595147	-0.551856	-0.527679	-0.712591	-0.729212	0.100793	0.644854	1.74026	-1.69845	0.76352	-0.144646	0.730854	0.476726
D23580	4x	20	-0.476708	0.735703	-0.476708	0.735703	0.394233	-0.580085	0.51403	-0.335567	-0.767626	-0.47865	-0.731872	-0.328493	-0.983643	-0.469434	-0.709919	0.509338	0.392689	0.341271	0.298384	-0.188673	0.378936	-0.564682	-0.597243	-1.38907	0.70756	-0.469539	-1.04642	-0.603758	-0.766017	-0.410844	-0.941165	-0.553744	-0.741198	0.693996	0.665829	0.626731	0.663443	-0.151025	0.429625	-0.580592	-0.549427	-1.12681	0.95424	-0.251109	-1.00669	-0.440849	-0.845673
D23580	4x	22	-0.773345	1.13319	-0.773345	1.13319	0.191824	-0.866918	1.20586	-1.07154	-0.782665	-1.09971	-1.4361	-1.12392	-1.46853	-1.1472	-1.40291	1.01621	1.01803	0.996836	0.938057	-0.403323	1.14048	-0.867292	-0.989586	-1.85828	1.41123	-1.1108	-1.36192	-1.10982	-1.58753	-1.12758	-1.56565	-1.13948	-1.46366	1.10123	1.07247	1.05166	1.05955	-0.350865	1.12273	-0.85798	-1.18693	-1.01463	1.18456	-1.19346	-1.12109	-1.18483	-1.58907
D23580	4x	24	-0.902078	1.02783	-0.902078	1.02783	-0.816932	-0.93053	1.01588	-0.987637	-0.818384	-1.08986	-1.24107	-1.03294	-1.9655	-1.12894	-1.46862	0.982314	0.991405	0.991397	0.95114	-0.785775	1.04818	-0.915727	-1.04559	-0.0701574	0.703348	-0.872722	-1.60108	-1.0232	-1.47246	-0.888218	-2.15429	-1.03719	-1.48054	1.03358	1.03364	0.979346	0.665146	-0.888382	0.917186	-0.900515	-1.30442	0.693505	-0.323229	-1.02187	-1.35844	-1.14356	-1.48694
VNS20081	0x	2	-0.300995	0.476071	-0.300995	0.476071	0.812562	-0.402951	0.349054	-0.266125	-0.794371	-0.366771	-0.543596	-0.260438	-0.0708791	-0.340563	-0.353738	0.427186	0.379234	0.338764	0.29774	0.17044	0.280449	-0.377857	-0.654646	-0.784591	-0.0505529	-0.331906	-0.87048	-0.390944	-0.515953	-0.312839	-0.0555529	-0.361169	-0.364539	0.43416	0.448489	0.469157	0.453175	0.202009	0.322742	-0.40308	-0.335621	-0.900275	0.512877	0.0172447	-0.673201	-0.151887	-0.526673
VNS20081	0x	2	-0.344765	0.456836	-0.344765	0.456836	0.761232	-0.421253	0.397374	-0.365206	-0.217128	-0.387043	-0.13494	-0.341929	0.896974	-0.351952	0.0454933	0.424753	0.393378	0.348234	0.306952	0.127166	0.337152	-0.401688	-0.587468	-0.387677	-0.222159	-0.436386	-0.553903	-0.4145	-0.246947	-0.414372	0.726066	-0.380754	-0.0367422	0.425251	0.455881	0.489378	0.572586	0.109438	0.402735	-0.443073	-0.238347	-1.0228	0.668905	-0.0964693	-0.353884	-0.18278	-0.196538
VNS20081	0x	2	-0.302989	0.479429	-0.302989	0.479429	0.756963	-0.406178	0.348888	-0.274251	-1.05756	-0.355013	-0.669259	-0.275179	-0.288371	-0.332507	-0.43014	0.443465	0.401526	0.359109	0.332073	0.136926	0.295702	-0.384375	-0.653597	-0.875749	0.0411265	-0.324225	-0.806263	-0.38671	-0.387448	-0.312097	-0.00773974	-0.353368	-0.329828	0.43691	0.446114	0.43724	0.323305	0.213992	0.325377	-0.392206	-0.429777	-0.324751	0.055236	0.049464	-0.616655	-0.110276	-0.399403
VNS20081	0x	4	-0.369875	0.222931	-0.369875	0.222931	-0.0780847	-0.3491	0.105098	-0.0857653	-0.859143	-0.120387	-0.278728	-0.0420478	0.272911	-0.0771225	-0.00442778	0.249801	0.260845	0.254069	0.272273	-0.352263	0.046874	-0.346782	-0.180365	-0.21163	0.130855	-0.143266	-0.30068	-0.16147	0.107497	-0.10999	0.790714	-0.12356	0.182393	0.231573	0.260733	0.315421	0.402863	-0.268685	0.11173	-0.35455	-0.072262	0.171926	-0.152362	0.0954278	-0.582238	0.0257523	-0.236919
VNS20081	0x	4	-0.393415	0.152426	-0.393415	0.152426	-0.230913	-0.338933	0.0726074	-0.0663977	-0.472216	-0.090239	0.0775913	-0.0161277	0.734156	-0.0409932	0.237591	0.193867	0.208528	0.219058	0.235646	-0.428132	0.012232	-0.338497	-0.106008	0.075666	0.0171834	-0.134925	-0.0607636	-0.135726	0.283701	-0.0965707	1.22648	-0.0910181	0.386693	0.173396	0.200966	0.258052	0.378887	-0.366987	0.0893841	-0.355184	0.0246657	0.232017	-0.139154	0.118741	-0.353288	0.059057	-0.00818019
VNS20081	0x	4	-0.407148	0.23327	-0.407148	0.23327	-0.155143	-0.382526	0.138106	-0.137688	-0.969477	-0.163569	-0.405783	-0.0971668	0.0273284	-0.124945	-0.107218	0.274022	0.287199	0.303161	0.332014	-0.387017	0.0972453	-0.377653	-0.246883	-0.201686	0.161932	-0.188293	0.0465875	-0.209258	0.213152	-0.155742	1.26857	-0.169561	0.295562	0.240412	0.28512	0.372839	0.437607	-0.285086	0.151486	-0.38092	-0.141668	0.53998	-0.480534	0.0728872	-0.599508	0.0103391	-0.292088
VNS20081	0x	6	-0.748388	0.835906	-0.748388	0.835906	-0.139187	-0.803313	0.828585	-0.814855	0.260739	-0.867065	-0.358652	-0.786851	1.3053	-0.847575	-0.343742	0.840129	0.825906	0.785238	0.80277	-0.406531	0.789246	-0.783071	-0.995873	-0.244458	0.294452	-0.864099	0.0375078	-0.877176	-0.562222	-0.8571	1.17589	-0.872416	-0.484706	0.834784	0.848946	0.853688	0.874514	-0.416181	0.858979	-0.80322	-0.753359	-0.430469	0.454075	-0.818474	-0.170744	-0.881356	-0.431014
VNS20081	0x	6	-0.724883	0.800009	-0.724883	0.800009	-0.31476	-0.769951	0.643922	-0.549748	-0.773602	-0.703887	-0.763709	-0.532513	-0.346929	-0.685492	-0.74669	0.780339	0.765634	0.74219	0.72452	-0.644371	0.572672	-0.774449	-0.792496	-1.14751	1.02075	-0.651363	-0.0530259	-0.775716	-0.499731	-0.615214	0.189804	-0.742171	-0.608119	0.755757	0.741262	0.758404	0.558129	-0.427518	0.633077	-0.746848	-0.859309	0.662522	-0.739161	-0.564759	-0.674732	-0.740478	-0.704408
VNS20081	0x	6	-0.731068	0.831464	-0.731068	0.831464	-0.132309	-0.787097	0.763439	-0.678176	-0.312113	-0.782379	-0.654795	-0.661742	0.281506	-0.766356	-0.620351	0.822392	0.807381	0.784229	0.765358	-0.514627	0.68551	-0.778874	-0.914389	-0.830865	0.69471	-0.73994	-0.0323876	-0.813464	-0.579306	-0.726443	0.62001	-0.800999	-0.601113	0.815802	0.836419	0.796611	0.782014	-0.432075	0.74217	-0.778637	-0.785074	-0.315047	0.284415	-0.71901	-0.416078	-0.830128	-0.673573
VNS20081	0x	8	-0.883404	0.992732	-0.883404	0.992732	-0.654298	-0.917236	1.05024	-0.998703	-0.553088	-1.00947	-0.938558	-1.01077	-0.26437	-1.0264	-0.951099	1.04584	1.06101	1.0723	1.09058	-0.818513	1.01691	-0.909855	-1.08346	-0.611869	1.00668	-1.03108	-0.163287	-1.02355	-0.769028	-1.05574	0.209369	-1.05014	-0.843909	0.998906	1.00611	1.01552	0.993125	-0.727651	1.05904	-0.902795	-1.05847	0.282948	0.0650337	-1.03044	-0.663113	-1.02835	-0.99425
VNS20081	0x	8	-0.890411	0.968026	-0.890411	0.968026	-0.663512	-0.918764	1.05904	-1.03577	0.00418203	-1.02557	-0.759171	-1.03912	0.575871	-1.03417	-0.753088	1.0161	1.03567	1.04849	1.05185	-0.755697	1.03308	-0.900966	-1.16504	-0.0864028	0.604582	-1.07728	-0.00994531	-1.0343	-0.754866	-1.10344	0.802879	-1.06079	-0.766901	0.985285	1.00291	1.01108	1.03776	-0.743846	1.09752	-0.913773	-0.980222	0.157647	0.255541	-1.06126	-0.399636	-1.03457	-0.812457
VNS20081	0x	8	-0.887217	1.03645	-0.887217	1.03645	-0.619744	-0.924699	1.08219	-1.04091	-1.01234	-1.04276	-1.20041	-1.05654	-0.923735	-1.06456	-1.15318	1.09581	1.11277	1.12484	1.13263	-0.84141	1.0618	-0.925464	-1.06592	-0.90277	1.24684	-1.05278	-0.207333	-1.05337	-0.823722	-1.07511	-0.0654716	-1.07713	-0.921179	1.01644	1.02341	1.00878	0.824179	-0.687784	1.07596	-0.900612	-1.21153	0.757547	-0.544289	-1.02239	-0.790054	-1.02809	-1.02952
VNS20081	0x	10	-0.900302	1.05074	-0.900302	1.05074	-0.502889	-0.94765	1.18566	-1.13368	0.0454438	-1.12226	-0.897379	-1.17105	0.196287	-1.15416	-0.928441	1.08567	1.08365	1.05053	0.997119	-0.658099	1.17255	-0.927914	-1.3089	-0.318599	0.695243	-1.19487	-0.0556464	-1.13124	-0.87818	-1.2246	0.360479	-1.16682	-0.918128	1.05749	1.05909	1.06286	1.05379	-0.646393	1.21146	-0.937864	-1.16522	0.200332	0.139176	-1.28305	-0.49792	-1.18621	-1.05866
VNS20081	0x	10	-0.914262	1.05409	-0.914262	1.05409	-0.546046	-0.958031	1.22097	-1.18968	0.478569	-1.14461	-0.690159	-1.21852	0.849307	-1.17409	-0.764259	1.08978	1.06793	1.03126	1.00038	-0.655979	1.20798	-0.933236	-1.34673	-0.0102077	0.4994	-1.26468	0.0329403	-1.15789	-0.892839	-1.29871	0.790088	-1.19854	-0.879006	1.06735	1.06916	1.07675	1.10737	-0.674964	1.27636	-0.953488	-1.13196	0.150532	0.252976	-1.33749	-0.289493	-1.20176	-0.95828
VNS20081	0x	10	-0.893011	1.09292	-0.893011	1.09292	-0.456165	-0.945577	1.20026	-1.1277	-0.568774	-1.1303	-1.10954	-1.18053	-0.617313	-1.17312	-1.12802	1.1137	1.10351	1.0689	1.00406	-0.680223	1.19069	-0.934593	-1.26244	-0.763904	1.08755	-1.19798	-0.191551	-1.15165	-0.926626	-1.21888	-0.0729961	-1.18303	-0.989029	1.08566	1.06219	1.04978	0.863444	-0.566708	1.20532	-0.921208	-1.35146	0.830364	-0.699427	-1.26884	-0.604142	-1.19926	-1.04916
VNS20081	0x	12	-0.967479	1.07066	-0.967479	1.07066	-0.954063	-0.986928	1.17836	-1.24828	-0.790565	-1.18146	-1.2123	-1.26641	-0.711805	-1.20753	-1.20096	1.20925	1.25867	1.2963	1.35533	-1.0282	1.24356	-0.998571	-1.0243	-0.639929	1.38944	-1.20688	0.152953	-1.14336	-0.722688	-1.23173	0.410066	-1.17702	-0.850089	1.08041	1.07486	1.05001	0.778542	-0.847519	1.21511	-0.960145	-1.37495	1.5081	-1.48236	-1.22281	-0.571817	-1.15744	-0.947395
VNS20081	0x	12	-0.971017	1.01747	-0.971017	1.01747	-0.943719	-0.987937	1.21826	-1.3221	0.420146	-1.18778	-0.642857	-1.33179	1.13068	-1.20637	-0.669462	1.1108	1.15786	1.21758	1.31504	-0.879735	1.29065	-0.975392	-1.18063	0.227658	0.590349	-1.30687	0.33138	-1.14892	-0.714197	-1.35066	1.27724	-1.1928	-0.712274	1.0562	1.08603	1.09632	1.13378	-0.874773	1.32395	-0.98302	-1.12497	0.676417	-0.289277	-1.34415	-0.0724053	-1.17433	-0.781194
VNS20081	0x	12	-0.973194	1.03749	-0.973194	1.03749	-0.988315	-0.99022	1.18436	-1.23412	-0.293492	-1.16388	-0.978515	-1.2479	-0.0523207	-1.18659	-1.01137	1.14493	1.19009	1.22863	1.29202	-0.996275	1.22568	-0.989099	-1.11343	-0.213156	1.01499	-1.21395	0.0743921	-1.1287	-0.775336	-1.25275	0.549297	-1.16815	-0.856086	1.07249	1.07389	1.08946	1.05214	-0.915146	1.24073	-0.976528	-1.21279	0.895148	-0.573943	-1.25932	-0.464215	-1.16312	-0.912275
VNS20081	0x	14	-0.934494	1.06606	-0.934494	1.06606	-0.54274	-0.976515	1.31302	-1.38519	0.860421	-1.23548	-0.640312	-1.41017	1.46536	-1.26415	-0.678717	1.10557	1.12842	1.18267	1.2485	-0.626375	1.36634	-0.955911	-1.30041	0.133238	0.402863	-1.37717	0.313917	-1.19684	-0.856213	-1.43129	1.14475	-1.24798	-0.840405	1.08767	1.09424	1.11065	1.1704	-0.682432	1.40131	-0.975305	-1.14202	0.0777567	0.293431	-1.44473	-0.160752	-1.2335	-0.833624
VNS20081	0x	14	-0.939315	1.0992	-0.939315	1.0992	-0.602632	-0.983265	1.31943	-1.32448	0.108207	-1.22272	-0.929691	-1.36776	0.289714	-1.26044	-1.00496	1.13224	1.1722	1.22683	1.29564	-0.739973	1.34605	-0.969309	-1.26652	-0.296505	0.83435	-1.33407	0.134746	-1.1952	-0.887239	-1.3901	0.594203	-1.24714	-0.941137	1.11499	1.12037	1.11198	1.11573	-0.715094	1.37325	-0.973801	-1.23653	0.27436	0.0584615	-1.43309	-0.497671	-1.24839	-1.08203
VNS20081	0x	14	-0.940023	1.12508	-0.940023	1.12508	-0.623164	-0.985107	1.32159	-1.34836	-0.546749	-1.24869	-1.20373	-1.39934	-0.634829	-1.29471	-1.25505	1.17619	1.2192	1.26176	1.32648	-0.785842	1.37859	-0.982508	-1.18606	-0.700984	1.20138	-1.33811	0.0174138	-1.22141	-0.918698	-1.38019	0.09779	-1.26881	-1.02477	1.12468	1.11303	1.09178	0.853881	-0.654179	1.35817	-0.959567	-1.46066	1.12966	-1.07361	-1.40209	-0.654111	-1.25732	-1.08376
VNS20081	0x	16	-0.899701	1.19036	-0.899701	1.19036	-0.11128	-0.977279	1.55716	-1.56672	0.721222	-1.32898	-0.854426	-1.63481	1.11008	-1.38858	-0.859764	1.17276	1.15615	1.18469	1.26589	-0.384815	1.59205	-0.949143	-1.46906	-0.250977	0.50516	-1.57485	0.0905347	-1.29378	-1.01563	-1.6729	0.746855	-1.37733	-1.03155	1.18885	1.17942	1.19969	1.28183	-0.469444	1.64102	-0.980358	-1.20073	-0.832271	1.35417	-1.65702	-0.264951	-1.33136	-1.05423
VNS20081	0x	16	-0.923269	1.25871	-0.923269	1.25871	-0.191081	-0.999076	1.59669	-1.5394	-0.139077	-1.33865	-1.04174	-1.63198	-0.232369	-1.41526	-1.18572	1.23934	1.25328	1.30318	1.3772	-0.623553	1.61117	-0.99586	-1.23393	-1.38395	1.53728	-1.58472	-0.210887	-1.33643	-1.18761	-1.67362	-0.0943586	-1.42116	-1.22638	1.25156	1.23894	1.2393	1.11068	-0.49305	1.64527	-0.986852	-1.48783	-0.0428572	0.396007	-1.65367	-0.695066	-1.3682	-1.22678
VNS20081	0x	16	-0.893568	1.22371	-0.893568	1.22371	-0.0714387	-0.971156	1.54365	-1.49795	0.407697	-1.30358	-0.945101	-1.57079	0.468857	-1.36717	-1.01869	1.19294	1.1829	1.2301	1.30233	-0.49128	1.54189	-0.958333	-1.28167	-0.956344	1.07624	-1.5314	-0.14874	-1.28891	-1.15596	-1.62264	0.296208	-1.36917	-1.15049	1.2168	1.21346	1.21041	1.26069	-0.471301	1.59533	-0.971934	-1.23821	-0.823802	1.30549	-1.60562	-0.453619	-1.32906	-1.22725
VNS20081	0x	18	-0.933665	1.24488	-0.933665	1.24488	-0.179881	-1.00401	1.61538	-1.62819	0.0403908	-1.37822	-1.1653	-1.71447	0.314366	-1.44941	-1.12039	1.26264	1.26489	1.26898	1.26685	-0.395271	1.66746	-0.968564	-1.62706	0.0115246	0.304872	-1.60065	-0.690101	-1.31177	-1.24609	-1.70353	-0.347412	-1.40551	-1.2683	1.247	1.25093	1.24463	1.36485	-0.62203	1.67058	-1.0164	-1.14097	-1.35256	2.20763	-1.62722	-0.571529	-1.34178	-1.15111
VNS20081	0x	18	-0.939162	1.27792	-0.939162	1.27792	-0.193277	-1.00834	1.64216	-1.58504	-0.259378	-1.36715	-1.1393	-1.68867	-0.423993	-1.44653	-1.2097	1.27496	1.28858	1.31094	1.33356	-0.538044	1.6633	-0.989658	-1.41099	-0.805239	1.02494	-1.57839	-0.760582	-1.31744	-1.38177	-1.68577	-0.741824	-1.41265	-1.35507	1.27506	1.25899	1.27066	1.35889	-0.657518	1.66386	-1.01884	-1.19958	-1.41403	2.32883	-1.62079	-0.658279	-1.34932	-1.24424
VNS20081	0x	18	-0.944481	1.28271	-0.944481	1.28271	-0.275316	-1.01086	1.62706	-1.56682	-0.609814	-1.34952	-1.31793	-1.68162	-1.04757	-1.43681	-1.38489	1.2877	1.30831	1.34404	1.38816	-0.684793	1.66548	-1.01198	-1.17947	-1.57801	1.73051	-1.58374	-0.791668	-1.3288	-1.41054	-1.68234	-1.06971	-1.41897	-1.42666	1.27628	1.25422	1.24307	1.23859	-0.641886	1.6559	-1.00957	-1.40787	-0.687564	1.41544	-1.5979	-0.83397	-1.33756	-1.3199
VNS20081	0x	20	-0.964955	1.33958	-0.964955	1.33958	-0.318777	-1.0363	1.72076	-1.69926	-0.567649	-1.43922	-1.33584	-1.81872	-1.05163	-1.53587	-1.46306	1.29663	1.3313	1.39458	1.4901	-0.653208	1.78728	-1.02956	-1.20345	-1.22403	1.57292	-1.66942	-0.71508	-1.39187	-1.43591	-1.77375	-0.985561	-1.49294	-1.46448	1.33714	1.30793	1.3089	1.29252	-0.660297	1.74359	-1.03062	-1.518	-0.466576	1.09586	-1.70879	-0.77333	-1.41477	-1.30016
VNS20081	0x	20	-0.923032	1.21428	-0.923032	1.21428	-0.136445	-0.997327	1.60425	-1.65483	1.23799	-1.39084	-0.707387	-1.73398	1.53449	-1.46145	-0.759274	1.17524	1.13825	1.12745	1.21026	-0.335487	1.6826	-0.962902	-1.50145	0.00901753	0.311289	-1.62231	0.0750835	-1.33321	-1.0647	-1.72848	0.690969	-1.42689	-1.06728	1.22501	1.23143	1.24282	1.31646	-0.553946	1.69448	-1.01073	-1.15113	-1.38956	2.18415	-1.66295	-0.152732	-1.36277	-0.992714
VNS20081	0x	20	-0.947405	1.29747	-0.947405	1.29747	-0.224096	-1.02079	1.68942	-1.66962	-0.0765792	-1.41198	-1.10826	-1.7742	-0.158588	-1.4947	-1.22181	1.24819	1.22522	1.26054	1.36419	-0.50203	1.73572	-0.997219	-1.39657	-0.569934	0.900312	-1.64745	-0.756337	-1.36163	-1.41503	-1.75958	-0.58632	-1.45952	-1.3692	1.29866	1.30512	1.28929	1.34817	-0.638993	1.73096	-1.02738	-1.28212	-1.18141	1.97934	-1.68801	-0.626145	-1.39046	-1.25538
VNS20081	0x	24	-0.979526	1.17328	-0.979526	1.17328	-0.632815	-1.02891	1.51106	-1.62599	0.614019	-1.36258	-0.89853	-1.68035	0.908203	-1.42765	-0.923361	1.20406	1.18347	1.17712	1.25896	-0.608733	1.61988	-0.999815	-1.46468	0.425902	0.306155	-1.5843	0.0798826	-1.30235	-1.09903	-1.66785	0.50478	-1.38625	-1.10696	1.19827	1.22136	1.22582	1.27005	-0.74725	1.62717	-1.02996	-1.26709	-0.0607646	0.681148	-1.57098	-0.121666	-1.31911	-0.844154
VNS20081	0x	24	-1.01931	1.31165	-1.01931	1.31165	-0.752525	-1.06758	1.65074	-1.72866	-0.913072	-1.46073	-1.41529	-1.82692	-1.29107	-1.55132	-1.58004	1.36189	1.4247	1.50242	1.59569	-0.865811	1.77848	-1.06586	-1.1768	-0.729261	1.51497	-1.6195	-0.826603	-1.38414	-1.46871	-1.71236	-1.24342	-1.4745	-1.50223	1.33381	1.32222	1.311	1.18403	-0.801833	1.68109	-1.04181	-1.74463	1.0942	-0.8839	-1.66264	-0.94541	-1.41507	-1.36724
VNS20081	0x	24	-1.00873	1.23217	-1.00873	1.23217	-0.785244	-1.05008	1.55708	-1.62441	-0.0151366	-1.38209	-1.06351	-1.70213	-0.169523	-1.45436	-1.23023	1.25479	1.27643	1.33146	1.44276	-0.825642	1.65617	-1.03696	-1.27385	-0.185772	1.00907	-1.55622	-0.412027	-1.32195	-1.29994	-1.64504	-0.305235	-1.4047	-1.31782	1.26345	1.2649	1.27426	1.28633	-0.872891	1.61667	-1.04312	-1.42069	0.331293	0.242739	-1.58425	-0.511553	-1.35023	-1.20473
VNS20081	0x	2	-0.32248	0.427303	-0.32248	0.427303	0.653727	-0.409944	0.319144	-0.261098	-0.737057	-0.330412	-0.454453	-0.23922	0.261679	-0.291036	-0.236367	0.395134	0.373679	0.350992	0.339729	0.0682433	0.252559	-0.3945	-0.544147	-0.690497	-0.0116254	-0.320678	-0.673574	-0.366886	-0.289687	-0.29586	0.364406	-0.3255	-0.196984	0.396893	0.412778	0.426723	0.466446	0.121105	0.30564	-0.415924	-0.276509	-0.662701	0.379595	-0.00745998	-0.582119	-0.14161	-0.339294
VNS20081	0x	2	-0.34787	0.453063	-0.34787	0.453063	0.549836	-0.430274	0.364482	-0.332768	-0.854515	-0.376453	-0.487906	-0.319067	0.242303	-0.346484	-0.259251	0.427575	0.411269	0.405694	0.403752	0.0550411	0.327346	-0.409072	-0.64335	-0.563935	-0.0332845	-0.378091	-0.453044	-0.400873	-0.269502	-0.363466	0.686331	-0.370045	-0.16759	0.423819	0.444211	0.465782	0.421479	0.104876	0.369024	-0.424323	-0.371496	-0.36062	0.180137	-0.0679191	-0.448342	-0.174757	-0.299847
VNS20081	0x	2	-0.383233	0.423915	-0.383233	0.423915	0.530031	-0.455581	0.343934	-0.328266	-0.308369	-0.381066	-0.138258	-0.292937	1.06428	-0.333162	0.0593606	0.404731	0.371376	0.341031	0.371769	0.0381977	0.298912	-0.442353	-0.547139	-0.385266	-0.132197	-0.415602	-0.397023	-0.42813	-0.119533	-0.381719	1.04142	-0.382833	0.0138596	0.402497	0.429668	0.484778	0.562961	0.0645154	0.379457	-0.477258	-0.238686	-0.645312	0.392265	-0.0910686	-0.306474	-0.200208	-0.0436623
VNS20081	0x	4	-0.420397	0.201724	-0.420397	0.201724	-0.20469	-0.378089	0.123339	-0.137919	-0.290754	-0.145226	0.246601	-0.0873936	1.14684	-0.0933281	0.368611	0.239849	0.252359	0.274228	0.304624	-0.391471	0.0806994	-0.376461	-0.154933	0.0952923	0.000357727	-0.209957	-0.0939251	-0.191903	0.208996	-0.171361	1.49199	-0.146768	0.397636	0.216567	0.252564	0.312936	0.411125	-0.343098	0.161285	-0.401597	0.0118407	0.1243	-0.0313522	0.0416844	-0.396308	0.00085098	0.0371156
VNS20081	0x	4	-0.411604	0.254596	-0.411604	0.254596	-0.104067	-0.390344	0.125706	-0.122015	-0.714739	-0.162411	-0.16332	-0.0691526	0.427935	-0.109649	0.0615962	0.275715	0.279769	0.286104	0.300452	-0.366531	0.073638	-0.388311	-0.205048	-0.174919	0.103488	-0.189274	-0.261504	-0.213187	0.105847	-0.142539	0.916397	-0.163056	0.207197	0.246915	0.285474	0.331015	0.406037	-0.294251	0.141445	-0.403003	-0.0532987	0.0754787	-0.0191328	0.065632	-0.47569	-0.0211465	-0.144805
VNS20081	0x	4	-0.45221	0.354031	-0.45221	0.354031	-0.0412093	-0.451878	0.23695	-0.244306	-0.919796	-0.275787	-0.369412	-0.19048	0.226958	-0.227573	-0.107408	0.376161	0.390545	0.403262	0.419446	-0.36407	0.189204	-0.450302	-0.304027	-0.364481	0.21131	-0.299122	-0.255828	-0.323676	0.0228278	-0.256105	0.93723	-0.27628	0.112049	0.336565	0.377537	0.405535	0.44853	-0.269815	0.250092	-0.455468	-0.202426	0.251577	-0.199504	-0.0124556	-0.619117	-0.0988702	-0.319384
VNS20081	0x	6	-0.702482	0.841995	-0.702482	0.841995	-0.0395298	-0.764924	0.749341	-0.673402	-0.81487	-0.785739	-1.01619	-0.663608	-0.446704	-0.77803	-0.865671	0.81192	0.799517	0.78547	0.771468	-0.501865	0.690844	-0.770444	-0.815321	-1.47183	1.09156	-0.746087	-0.0977293	-0.843222	-0.56301	-0.715647	0.215529	-0.820191	-0.640128	0.799554	0.732629	0.729586	0.532847	-0.293802	0.72525	-0.744374	-0.911427	0.347911	-0.438341	-0.687809	-0.609278	-0.822239	-0.771109
VNS20081	0x	6	-0.666058	0.795571	-0.666058	0.795571	0.115746	-0.739118	0.741876	-0.634016	-0.535762	-0.759931	-0.742847	-0.627113	-0.18781	-0.750152	-0.699172	0.763117	0.740555	0.713612	0.675938	-0.364888	0.660936	-0.733711	-0.868755	-1.24891	0.856523	-0.722186	-0.326543	-0.797695	-0.594322	-0.703805	0.27266	-0.785319	-0.61795	0.764968	0.764781	0.763654	0.770131	-0.246744	0.717673	-0.728504	-0.75261	-0.586111	0.49921	-0.729926	-0.504495	-0.832759	-0.737288
VNS20081	0x	6	-0.679417	0.784321	-0.679417	0.784321	0.0540884	-0.74339	0.761402	-0.701252	0.148211	-0.786375	-0.369044	-0.691826	0.921233	-0.776738	-0.400832	0.756143	0.733698	0.690586	0.669515	-0.303535	0.711054	-0.726373	-0.973311	-0.639503	0.439252	-0.776296	0.093649	-0.810121	-0.384043	-0.768113	0.98936	-0.804248	-0.439954	0.759333	0.788801	0.766536	0.783455	-0.281514	0.774687	-0.742165	-0.69344	-0.650467	0.635893	-0.780717	-0.28318	-0.837862	-0.6231
VNS20081	0x	8	-0.874403	0.954327	-0.874403	0.954327	-0.589074	-0.913038	1.05172	-1.04932	0.0543106	-1.03189	-0.651093	-1.05149	0.634321	-1.04034	-0.703473	0.995131	1.01468	1.02399	1.02455	-0.665467	1.04403	-0.890742	-1.2242	-0.0283798	0.449675	-1.08118	0.0725899	-1.03448	-0.732547	-1.10584	0.821967	-1.06062	-0.751176	0.972032	0.978776	0.982451	1.00089	-0.680661	1.10093	-0.908086	-0.972092	0.0391718	0.325507	-1.07752	-0.460046	-1.0393	-0.854407
VNS20081	0x	8	-0.877937	1.03542	-0.877937	1.03542	-0.581413	-0.919269	1.06658	-1.02099	-1.08401	-1.04152	-1.22695	-1.03239	-1.00703	-1.06081	-1.17707	1.07505	1.10465	1.09964	1.10672	-0.8036	1.03977	-0.918307	-1.09591	-0.889013	1.20506	-1.03865	-0.457096	-1.05497	-0.930592	-1.0549	-0.423375	-1.07558	-1.00595	1.03064	1.0224	1.00557	0.876349	-0.66185	1.05794	-0.896857	-1.20133	0.669108	-0.464938	-1.01527	-0.839975	-1.03667	-1.08021
VNS20081	0x	8	-0.861921	0.988106	-0.861921	0.988106	-0.531018	-0.90524	1.05012	-1.00313	-0.485764	-1.02048	-0.85027	-1.00901	-0.191686	-1.03485	-0.888723	1.02379	1.03864	1.03402	1.03886	-0.710554	1.01296	-0.891632	-1.14656	-0.503451	0.833767	-1.038	-0.236014	-1.03171	-0.81219	-1.05892	0.215888	-1.05635	-0.855517	0.993004	1.00852	1.00101	1.0047	-0.661794	1.06006	-0.895339	-1.0119	0.0209105	0.354381	-1.04979	-0.636926	-1.04295	-0.97692
VNS20081	0x	10	-0.887502	1.00512	-0.887502	1.00512	-0.442965	-0.93549	1.18423	-1.17203	0.858975	-1.11974	-0.532663	-1.20262	1.3043	-1.14675	-0.618412	1.029	1.00171	0.971262	0.961229	-0.515557	1.19111	-0.89952	-1.40928	0.27626	0.138795	-1.24654	0.134031	-1.1288	-0.792483	-1.28397	0.8898	-1.17004	-0.82711	1.01647	1.03702	1.04486	1.09333	-0.598132	1.26516	-0.935138	-1.06122	-0.118043	0.470695	-1.32603	-0.0851031	-1.17667	-0.849431
VNS20081	0x	10	-0.89434	1.06755	-0.89434	1.06755	-0.55625	-0.939632	1.13925	-1.032	-0.480177	-1.07104	-1.03327	-1.08535	-0.681548	-1.11265	-1.11012	1.06795	1.03988	0.989064	0.883688	-0.732969	1.10652	-0.923336	-1.28566	-0.606983	0.993484	-1.16046	-0.372132	-1.13019	-1.03018	-1.17135	-0.381331	-1.15554	-1.07219	1.0628	1.05947	1.0405	0.909619	-0.629255	1.15626	-0.9182	-1.30151	0.822642	-0.664293	-1.21027	-0.610564	-1.17403	-1.04362
VNS20081	0x	10	-0.898228	1.02253	-0.898228	1.02253	-0.565349	-0.938948	1.13813	-1.07222	0.154101	-1.08592	-0.712804	-1.10951	0.310916	-1.11568	-0.813593	1.0396	1.01509	0.973704	0.91468	-0.666443	1.11549	-0.912335	-1.34136	-0.0916999	0.535996	-1.16989	-0.110021	-1.11597	-0.869671	-1.19271	0.351381	-1.14644	-0.896718	1.02973	1.04049	1.03695	1.06028	-0.680229	1.17782	-0.932435	-1.11597	0.185431	0.18763	-1.23467	-0.39989	-1.16573	-0.91599
VNS20081	0x	12	-0.961778	1.04427	-0.961778	1.04427	-0.899714	-0.984702	1.19305	-1.25519	-0.151162	-1.18308	-0.916378	-1.26825	0.0811162	-1.20591	-0.980221	1.14023	1.18739	1.23122	1.29111	-0.936247	1.24134	-0.983623	-1.11953	-0.271372	1.00567	-1.22167	-0.080251	-1.13218	-0.89263	-1.25713	0.465759	-1.17182	-0.923346	1.07037	1.08405	1.08937	1.08524	-0.894249	1.2417	-0.977238	-1.13763	0.523561	-0.0654283	-1.2935	-0.522876	-1.17775	-0.938827
VNS20081	0x	12	-0.938537	1.02116	-0.938537	1.02116	-0.703384	-0.971534	1.24015	-1.34964	0.858435	-1.20147	-0.49386	-1.36261	1.619	-1.22514	-0.60001	1.08771	1.12477	1.18257	1.27025	-0.707139	1.31809	-0.956734	-1.23044	0.134579	0.537644	-1.32696	0.497228	-1.15554	-0.634573	-1.37659	1.60954	-1.20217	-0.650785	1.05079	1.07486	1.09248	1.14259	-0.729559	1.34879	-0.970274	-1.10154	0.300196	0.136398	-1.41413	0.00268192	-1.19947	-0.784108
VNS20081	0x	12	-0.944235	1.08834	-0.944235	1.08834	-0.787508	-0.978555	1.22108	-1.27453	-0.706468	-1.19904	-1.19212	-1.29948	-0.702677	-1.2308	-1.21888	1.19776	1.24054	1.28225	1.34912	-0.955482	1.27865	-0.993733	-1.00539	-0.970719	1.57841	-1.23623	-0.0263922	-1.1632	-0.930892	-1.26806	0.175595	-1.19958	-0.99457	1.09703	1.0944	1.04423	0.794853	-0.761902	1.2542	-0.955602	-1.35459	1.14493	-0.960066	-1.27772	-0.633336	-1.18116	-1.0204
VNS20081	0x	14	-0.895791	1.18263	-0.895791	1.18263	-0.252823	-0.964795	1.40195	-1.42118	-0.641929	-1.29722	-1.31574	-1.48303	-0.787168	-1.35161	-1.3034	1.19496	1.21998	1.27013	1.32279	-0.567668	1.45786	-0.960786	-1.1878	-1.02365	1.20272	-1.40873	-0.306251	-1.26253	-1.13674	-1.45724	-0.302873	-1.31731	-1.16769	1.16889	1.15012	1.12116	0.887142	-0.45298	1.42915	-0.94066	-1.49072	0.673444	-0.599609	-1.45692	-0.705882	-1.28836	-1.16301
VNS20081	0x	14	-0.892175	1.0817	-0.892175	1.0817	-0.284174	-0.95339	1.34945	-1.40298	1.06877	-1.25116	-0.630598	-1.4396	1.72516	-1.28686	-0.659304	1.10309	1.09244	1.10508	1.17001	-0.44249	1.39717	-0.926245	-1.36415	0.053741	0.320494	-1.41084	0.371149	-1.20769	-0.818396	-1.47074	1.33379	-1.26671	-0.821604	1.08968	1.10405	1.12372	1.16296	-0.53205	1.43776	-0.955571	-1.11073	-0.420284	0.830822	-1.48162	-0.16766	-1.24951	-0.936391
VNS20081	0x	14	-0.89212	1.12612	-0.89212	1.12612	-0.279074	-0.957234	1.3644	-1.36764	0.0314951	-1.25153	-0.942421	-1.41696	0.232158	-1.29677	-0.985926	1.13928	1.14713	1.17074	1.22706	-0.542624	1.39111	-0.942683	-1.24516	-0.58098	0.854766	-1.37036	-0.0461772	-1.21757	-0.984618	-1.4261	0.421466	-1.27322	-0.996711	1.12952	1.12387	1.10661	1.11395	-0.529653	1.40272	-0.948355	-1.24976	-0.0939406	0.403835	-1.44594	-0.409126	-1.264	-1.11746
VNS20081	0x	16	-0.877061	1.2515	-0.877061	1.2515	0.0887685	-0.966419	1.55702	-1.52615	-0.469169	-1.34229	-1.30046	-1.60956	-0.60617	-1.41148	-1.29337	1.23257	1.23462	1.26016	1.31505	-0.429287	1.58339	-0.963323	-1.21506	-1.51872	1.40343	-1.52549	-0.300531	-1.30596	-1.21239	-1.59942	-0.210906	-1.38175	-1.21103	1.23232	1.18296	1.16652	1.07125	-0.362965	1.56824	-0.956967	-1.43021	-0.49829	0.75488	-1.58323	-0.658497	-1.33959	-1.22202
VNS20081	0x	16	-0.874754	1.22249	-0.874754	1.22249	0.129472	-0.964374	1.54916	-1.54672	0.183369	-1.33098	-1.06621	-1.61038	0.407095	-1.39041	-1.00582	1.20044	1.21613	1.19603	1.24209	-0.283729	1.56786	-0.939499	-1.39706	-0.604636	0.587132	-1.55208	-0.410177	-1.29041	-1.21398	-1.63705	0.172266	-1.37094	-1.11902	1.20751	1.21951	1.21545	1.26263	-0.371045	1.60163	-0.970047	-1.17757	-1.30895	1.70252	-1.58863	-0.53854	-1.3268	-1.1007
VNS20081	0x	16	-0.863812	1.26208	-0.863812	1.26208	0.165969	-0.962558	1.57853	-1.53264	-0.283997	-1.33582	-1.30642	-1.61156	-0.284349	-1.40358	-1.24812	1.21447	1.21239	1.23983	1.29548	-0.338195	1.58151	-0.947635	-1.31901	-1.18205	1.043	-1.53575	-0.417081	-1.3003	-1.32337	-1.62196	-0.203377	-1.38154	-1.27084	1.24472	1.23688	1.20936	1.22505	-0.344881	1.5937	-0.960639	-1.28583	-1.11614	1.48065	-1.59762	-0.649665	-1.34432	-1.27564
VNS20081	0x	18	-0.915837	1.2349	-0.915837	1.2349	-0.1829	-0.986842	1.53697	-1.49595	-0.620068	-1.32753	-1.26612	-1.59188	-0.904302	-1.40286	-1.29318	1.22034	1.23579	1.2586	1.29582	-0.579528	1.57662	-0.984985	-1.21524	-1.39443	1.45859	-1.51436	-0.69099	-1.30797	-1.3182	-1.58873	-0.891096	-1.3815	-1.35755	1.21963	1.1873	1.18602	1.08756	-0.553698	1.5606	-0.984206	-1.38745	-0.520864	1.07012	-1.51345	-0.773735	-1.3175	-1.16568
VNS20081	0x	18	-0.912087	1.2766	-0.912087	1.2766	-0.0781421	-0.995226	1.61256	-1.54946	-0.259945	-1.35891	-1.29377	-1.64315	-0.417319	-1.43164	-1.22373	1.22739	1.22301	1.25893	1.28506	-0.469101	1.61807	-0.975156	-1.40747	-0.907351	0.986588	-1.56367	-0.806918	-1.32329	-1.31206	-1.65914	-0.834151	-1.4136	-1.34541	1.26917	1.2496	1.23917	1.31006	-0.560525	1.63431	-1.00171	-1.23437	-1.40256	2.11538	-1.5923	-0.767899	-1.34893	-1.20287
VNS20081	0x	18	-0.922239	1.26381	-0.922239	1.26381	-0.103093	-1.00239	1.63335	-1.61743	0.169674	-1.37847	-1.05448	-1.70699	0.155036	-1.45684	-1.08656	1.24231	1.23572	1.20204	1.27248	-0.34992	1.66949	-0.962274	-1.64406	-0.0893229	0.306605	-1.6041	-0.573824	-1.33282	-1.22506	-1.71291	-0.214	-1.42825	-1.23568	1.25824	1.25924	1.26103	1.35158	-0.562999	1.687	-1.0123	-1.15738	-1.51267	2.29065	-1.63097	-0.549966	-1.35266	-1.09189
VNS20081	0x	20	-0.948307	1.3393	-0.948307	1.3393	-0.157325	-1.02401	1.72396	-1.6455	-0.245338	-1.40221	-1.24981	-1.76181	-0.449599	-1.49304	-1.34712	1.27567	1.25437	1.30188	1.39742	-0.552836	1.73412	-1.00616	-1.35799	-0.962283	1.18571	-1.65707	-0.925693	-1.37246	-1.46315	-1.76757	-0.948245	-1.47453	-1.47719	1.33658	1.34073	1.33205	1.37162	-0.635496	1.73782	-1.02963	-1.29988	-1.25122	2.05771	-1.69619	-0.795285	-1.40462	-1.36528
VNS20081	0x	20	-0.957247	1.37376	-0.957247	1.37376	-0.228397	-1.03419	1.74703	-1.677	-0.788736	-1.43741	-1.46774	-1.80916	-1.37407	-1.54068	-1.58322	1.33891	1.38149	1.43816	1.49654	-0.654902	1.78828	-1.03166	-1.17854	-1.59676	1.81796	-1.68098	-1.09812	-1.40587	-1.56785	-1.7861	-1.57248	-1.5063	-1.59761	1.36737	1.34778	1.32219	1.29777	-0.597632	1.75577	-1.02204	-1.60386	-0.354198	0.874285	-1.71088	-1.06731	-1.43159	-1.47019
VNS20081	0x	20	-0.931368	1.28667	-0.931368	1.28667	-0.10019	-1.01039	1.67528	-1.65279	0.345523	-1.39786	-1.07488	-1.7494	0.426521	-1.47705	-1.09657	1.2376	1.1718	1.16112	1.24422	-0.361208	1.70949	-0.973182	-1.58897	-0.152079	0.434893	-1.67159	-0.501737	-1.35948	-1.37537	-1.78167	-0.207914	-1.46026	-1.35607	1.28448	1.29361	1.29146	1.37456	-0.550469	1.74628	-1.02111	-1.20543	-1.4068	2.22201	-1.69717	-0.54182	-1.38696	-1.2318
VNS20081	0x	24	-0.987032	1.11508	-0.987032	1.11508	-0.808318	-1.02153	1.41422	-1.53203	0.987563	-1.31999	-0.499824	-1.57666	1.469	-1.36128	-0.653742	1.1208	1.0933	1.12662	1.25456	-0.729598	1.52285	-0.99718	-1.31629	0.439698	0.421558	-1.49022	0.181641	-1.27113	-0.852461	-1.56613	0.773131	-1.3446	-0.908145	1.15894	1.17673	1.19673	1.26079	-0.854453	1.5347	-1.02709	-1.22708	0.0817663	0.568595	-1.49766	-0.00672452	-1.29034	-0.658357
VNS20081	0x	24	-1.01386	1.22166	-1.01386	1.22166	-0.91091	-1.04974	1.51958	-1.58767	-0.716284	-1.37544	-1.25389	-1.66913	-1.10439	-1.4511	-1.43088	1.28516	1.34234	1.39012	1.4948	-0.948072	1.63022	-1.04768	-1.13244	-0.518452	1.44694	-1.49446	-0.762652	-1.30986	-1.2976	-1.56952	-1.06524	-1.38544	-1.34653	1.24766	1.24937	1.22683	1.104	-0.890844	1.5446	-1.02625	-1.61293	1.15855	-0.90499	-1.54859	-0.873385	-1.3448	-1.21434
VNS20081	0x	24	-1.01079	1.20118	-1.01079	1.20118	-0.923457	-1.04622	1.50984	-1.57816	-0.149918	-1.36286	-1.06045	-1.65187	-0.41025	-1.43179	-1.25152	1.2281	1.23657	1.313	1.42775	-0.890677	1.61103	-1.03263	-1.25452	-0.066266	1.00133	-1.51665	-0.596388	-1.30512	-1.24033	-1.60357	-0.589043	-1.38858	-1.31463	1.2326	1.24472	1.25014	1.28671	-0.928294	1.57963	-1.03605	-1.4145	0.473149	0.129566	-1.55575	-0.611239	-1.34082	-1.08425
VNS20081	1x	2	0.430935	-0.647405	0.430935	-0.647405	0.643001	0.450274	-0.761708	0.821058	-0.372655	0.777182	0.454717	0.83399	0.43931	0.806655	0.781481	-0.678572	-0.717445	-0.711296	-0.718853	0.194546	-0.823067	0.414851	0.752053	-0.345089	-0.291617	0.753904	-0.129736	0.718483	0.606873	0.782143	0.544144	0.762794	0.821966	-0.660099	-0.610226	-0.530159	-0.401539	0.294164	-0.778587	0.409537	0.850113	-0.421716	0.0112132	0.88566	0.0335809	0.842741	0.478929
VNS20081	1x	2	0.522389	-0.596665	0.522389	-0.596665	0.837323	0.477432	-0.718111	0.802326	-0.365047	0.75038	0.37817	0.797433	0.0798795	0.76427	0.593806	-0.652846	-0.683457	-0.685725	-0.731718	0.3683	-0.776043	0.446344	0.654233	-0.828287	-0.0952813	0.754826	-0.329672	0.704514	0.457848	0.767374	0.150548	0.734433	0.652	-0.613245	-0.577015	-0.531219	-0.471046	0.507263	-0.751267	0.467194	0.715659	-0.427938	-0.029089	0.866305	-0.075225	0.81486	0.278463
VNS20081	1x	2	0.476736	-0.512076	0.476736	-0.512076	0.813382	0.427532	-0.634775	0.716698	-0.531237	0.685573	0.0958553	0.703454	-0.12056	0.691045	0.392335	-0.557245	-0.583127	-0.593287	-0.626856	0.310135	-0.684379	0.409514	0.538353	-0.86249	-0.0687189	0.687874	-0.254639	0.641508	0.436748	0.692506	0.302057	0.666407	0.601571	-0.538668	-0.515976	-0.51747	-0.56474	0.487537	-0.674959	0.443624	0.554597	0.037668	-0.419079	0.792912	-0.0439903	0.764001	0.182626
VNS20081	1x	4	0.453581	-0.873361	0.453581	-0.873361	-0.0380557	0.632031	-0.874821	0.911434	0.237159	0.944845	0.366411	0.899865	0.0828996	0.936938	0.746611	-0.853106	-0.836504	-0.833066	-0.832589	-0.0111161	-0.90684	0.609263	0.925308	0.0972592	-0.23505	0.848359	0.627934	0.890308	0.694514	0.845083	0.789647	0.89385	1.01941	-0.862467	-0.761931	-0.609516	-0.447389	0.0975216	-0.858797	0.605413	0.974566	0.148847	-0.108654	0.993496	0.395858	1.03631	0.348022
VNS20081	1x	4	0.42354	-0.912036	0.42354	-0.912036	-0.0265909	0.658673	-0.906107	0.95878	0.449595	0.989121	0.700018	0.946865	0.342514	0.986056	0.89322	-0.891647	-0.889857	-0.885961	-0.853865	-0.0392975	-0.954786	0.625647	1.07074	0.129304	-0.184727	0.868036	0.625822	0.914179	0.760674	0.867231	0.672412	0.923329	0.998392	-0.880796	-0.794393	-0.644175	-0.421943	0.0494883	-0.884572	0.609689	1.09695	-0.10119	0.187925	1.04056	0.436644	1.07284	0.617438
VNS20081	1x	4	0.489039	-0.846878	0.489039	-0.846878	0.12805	0.655547	-0.859588	0.909599	0.365401	0.927811	0.626663	0.900265	0.137219	0.924076	0.770919	-0.831492	-0.831724	-0.831013	-0.817943	0.130847	-0.905422	0.635507	0.940082	-0.0257385	-0.185364	0.835789	0.400706	0.867985	0.698402	0.834904	0.52425	0.874017	0.910202	-0.82773	-0.772475	-0.645515	-0.423184	0.244578	-0.847228	0.630504	0.967341	-0.150817	0.118003	0.975442	0.32799	0.996946	0.475021
VNS20081	1x	6	-0.437238	0.559717	-0.437238	0.559717	0.506532	-0.520331	0.373743	-0.235408	-0.57427	-0.367409	-0.352335	-0.19912	-0.104323	-0.330673	-0.337308	0.454227	0.396882	0.339563	0.2698	-0.128678	0.239754	-0.515509	-0.474012	-1.33984	0.569922	-0.356792	-0.39434	-0.462948	-0.201119	-0.307778	0.332328	-0.415533	-0.212738	0.516979	0.491139	0.509908	0.549579	-0.0122465	0.328839	-0.527666	-0.33531	-1.12637	0.848524	-0.217103	-0.629015	-0.378119	-0.327916
VNS20081	1x	6	-0.465253	0.599261	-0.465253	0.599261	0.388514	-0.541281	0.378407	-0.245242	-0.879872	-0.388199	-0.592508	-0.219657	-0.377306	-0.361037	-0.466362	0.498065	0.437153	0.387051	0.314314	-0.227588	0.265674	-0.539479	-0.506538	-1.52437	0.772105	-0.37134	-0.321324	-0.492725	-0.188682	-0.317394	0.276353	-0.444386	-0.231298	0.547502	0.498524	0.499311	0.219804	-0.0389751	0.337082	-0.528811	-0.510322	-0.3281	0.102391	-0.170587	-0.796153	-0.351507	-0.452078
VNS20081	1x	6	-0.473541	0.566733	-0.473541	0.566733	0.47465	-0.54793	0.464983	-0.372801	0.0516776	-0.470375	-0.06635	-0.333018	0.979718	-0.429446	-0.0850874	0.491478	0.443289	0.382591	0.31457	-0.0748779	0.355534	-0.531226	-0.579108	-0.794883	0.229476	-0.481566	0.0861294	-0.541353	-0.114156	-0.441484	1.25005	-0.502177	-0.0766199	0.531227	0.549316	0.572505	0.582813	-0.0288681	0.45034	-0.560827	-0.32534	-1.22314	0.975749	-0.343968	-0.297883	-0.452947	-0.213422
VNS20081	1x	8	-0.711064	0.58573	-0.711064	0.58573	-0.794779	-0.69011	0.451058	-0.409865	-0.810927	-0.516469	-0.604153	-0.373246	-0.256241	-0.486176	-0.52901	0.633902	0.64403	0.640493	0.632639	-0.842522	0.397079	-0.685852	-0.576977	-0.163195	0.552513	-0.44901	-0.395105	-0.545661	-0.378723	-0.424015	0.186475	-0.521925	-0.419177	0.59302	0.619059	0.62606	0.651209	-0.784481	0.445013	-0.681237	-0.533856	0.426561	-0.206346	-0.346012	-0.703594	-0.483457	-0.551351
VNS20081	1x	8	-0.709243	0.576858	-0.709243	0.576858	-0.834838	-0.688908	0.407506	-0.375967	-1.16396	-0.50686	-0.785383	-0.332989	-0.756991	-0.475137	-0.679544	0.625679	0.647623	0.642126	0.619802	-0.881312	0.360031	-0.691255	-0.548075	-0.354737	0.719219	-0.401666	-0.214475	-0.541618	-0.302482	-0.363012	0.140499	-0.508912	-0.393411	0.567675	0.599509	0.625381	0.541863	-0.770417	0.384651	-0.669493	-0.600896	0.868521	-0.675502	-0.263564	-0.695859	-0.439639	-0.535144
VNS20081	1x	8	-0.701821	0.54127	-0.701821	0.54127	-0.739209	-0.672395	0.466112	-0.44932	-0.675315	-0.515234	-0.496394	-0.406589	0.217839	-0.480712	-0.348871	0.610593	0.623753	0.632405	0.624178	-0.77274	0.414739	-0.665339	-0.577719	0.213024	0.243593	-0.489006	-0.330249	-0.536503	-0.339056	-0.466354	0.502393	-0.513877	-0.304387	0.559339	0.587907	0.60455	0.648484	-0.766683	0.475172	-0.674074	-0.463349	0.363695	-0.156259	-0.402242	-0.563245	-0.491884	-0.439333
VNS20081	1x	10	-0.799821	0.919358	-0.799821	0.919358	-0.419697	-0.840777	0.87889	-0.787899	-0.704796	-0.88206	-1.04207	-0.802586	-0.722952	-0.893958	-0.997096	0.916966	0.915298	0.878366	0.789296	-0.676525	0.829022	-0.834565	-1.00182	-0.85141	0.996344	-0.894901	-0.277444	-0.944459	-0.758784	-0.873372	-0.223043	-0.938764	-0.846328	0.90218	0.882383	0.864421	0.651059	-0.52873	0.869102	-0.818423	-1.07988	0.83081	-0.793661	-0.914872	-0.66187	-0.96896	-0.876647
VNS20081	1x	10	-0.813984	0.888203	-0.813984	0.888203	-0.447479	-0.847267	0.908243	-0.835633	-0.123048	-0.891485	-0.708875	-0.843304	0.186584	-0.898814	-0.718092	0.901319	0.890658	0.854598	0.79331	-0.639428	0.858294	-0.830988	-1.05747	-0.330736	0.585492	-0.920285	-0.216265	-0.929669	-0.69622	-0.92067	0.321532	-0.937571	-0.722582	0.894534	0.905859	0.912524	0.916729	-0.614167	0.91876	-0.841738	-0.903197	0.0519847	0.209636	-0.971203	-0.450098	-0.97097	-0.780317
VNS20081	1x	10	-0.819038	0.854039	-0.819038	0.854039	-0.465766	-0.846494	0.923519	-0.883698	0.243061	-0.890412	-0.420006	-0.884828	0.891229	-0.891622	-0.47052	0.878413	0.874513	0.837642	0.802893	-0.591891	0.883967	-0.821304	-1.11349	0.133439	0.220634	-0.967037	0.0287085	-0.920627	-0.545442	-0.975926	0.915618	-0.932218	-0.556047	0.865716	0.878567	0.896143	0.955135	-0.62351	0.965073	-0.846482	-0.852591	0.0200044	0.253655	-0.987344	-0.214335	-0.947119	-0.588593
VNS20081	1x	12	-0.89455	0.830563	-0.89455	0.830563	-0.894893	-0.894101	0.93648	-1.05304	0.450352	-0.980594	-0.224199	-1.03049	1.32375	-0.972828	-0.345057	0.908498	0.960915	1.00871	1.06712	-0.823231	0.99537	-0.888413	-0.950866	0.360115	0.385598	-1.04754	0.412383	-0.952682	-0.370549	-1.0545	1.51319	-0.965159	-0.412938	0.86526	0.899894	0.934677	0.999731	-0.848113	1.02983	-0.900409	-0.837432	0.52995	-0.115123	-1.06805	-0.0796123	-0.96575	-0.512055
VNS20081	1x	12	-0.892164	0.859509	-0.892164	0.859509	-1.00777	-0.890616	0.842717	-0.938951	-0.596739	-0.961232	-0.919601	-0.917127	-0.337441	-0.955097	-0.90767	0.955867	1.01331	1.05789	1.11327	-0.995798	0.90275	-0.904667	-0.770636	-0.43477	1.09164	-0.891079	0.0220741	-0.923737	-0.520702	-0.876699	0.300971	-0.923002	-0.670187	0.877244	0.873432	0.863498	0.659551	-0.890163	0.871339	-0.874403	-0.999788	1.10166	-0.882929	-0.879402	-0.527149	-0.919286	-0.699275
VNS20081	1x	12	-0.899372	0.852317	-0.899372	0.852317	-1.00414	-0.896129	0.885604	-0.964161	-0.109772	-0.961919	-0.673449	-0.942315	0.248778	-0.955594	-0.759155	0.941855	0.98844	1.02747	1.08263	-0.966662	0.925176	-0.900454	-0.852916	-0.102057	0.827557	-0.932311	0.00989739	-0.926262	-0.620406	-0.932097	0.512811	-0.935322	-0.685638	0.878472	0.894159	0.897758	0.909254	-0.933409	0.925415	-0.89176	-0.899628	0.637531	-0.216031	-0.968921	-0.410779	-0.947187	-0.716992
VNS20081	1x	14	-0.84873	0.916869	-0.84873	0.916869	-0.437897	-0.88322	1.06475	-1.12866	0.801562	-1.05684	-0.340674	-1.13127	1.47998	-1.06518	-0.453355	0.927585	0.916199	0.942535	0.996414	-0.516151	1.10064	-0.858951	-1.14382	0.317046	0.114609	-1.14393	0.25298	-1.033	-0.590452	-1.16395	1.22401	-1.05514	-0.591188	0.930049	0.940901	0.952547	1.02906	-0.599993	1.13894	-0.887018	-0.93792	-0.0181808	0.302466	-1.20253	-0.117827	-1.07163	-0.648143
VNS20081	1x	14	-0.854741	1.03025	-0.854741	1.03025	-0.386893	-0.90612	1.13017	-1.17453	-0.447662	-1.12735	-1.08093	-1.20104	-0.325202	-1.15417	-1.06349	1.04967	1.07731	1.10943	1.13721	-0.595063	1.18371	-0.903144	-1.0312	-0.657086	0.925843	-1.15338	0.0140874	-1.09917	-0.839595	-1.16614	0.186426	-1.12149	-0.900467	1.02224	1.00415	0.986302	0.745172	-0.510706	1.14925	-0.88338	-1.27271	0.867837	-0.832241	-1.19249	-0.543917	-1.12395	-0.92726
VNS20081	1x	14	-0.855994	0.977787	-0.855994	0.977787	-0.446271	-0.897543	1.07993	-1.12146	0.150768	-1.07748	-0.770779	-1.13119	0.460055	-1.09146	-0.830128	0.997629	1.01605	1.04219	1.06846	-0.601466	1.11023	-0.886789	-1.05744	-0.225306	0.58463	-1.11363	0.0378469	-1.04091	-0.782936	-1.12806	0.585175	-1.06445	-0.810323	0.980067	0.982477	0.984274	0.995565	-0.615364	1.11095	-0.891295	-1.04912	0.171487	0.0920694	-1.18111	-0.403052	-1.08527	-0.907705
VNS20081	1x	16	-0.81888	1.05597	-0.81888	1.05597	0.00193968	-0.893264	1.299	-1.32202	0.646846	-1.17391	-0.593983	-1.35495	1.12939	-1.2093	-0.651258	1.03741	1.02176	1.02331	1.06385	-0.300026	1.322	-0.870646	-1.22066	-0.378475	0.432064	-1.33208	0.236583	-1.14638	-0.851811	-1.38903	0.966051	-1.20329	-0.794358	1.04822	1.02369	1.0082	1.09153	-0.376661	1.3631	-0.900272	-1.01887	-0.9407	1.34142	-1.41421	-0.194604	-1.20042	-0.785416
VNS20081	1x	16	-0.810291	1.10127	-0.810291	1.10127	0.104633	-0.892208	1.32196	-1.29402	0.222465	-1.166	-0.824784	-1.337	0.385147	-1.20365	-0.907098	1.04851	1.05195	1.07185	1.12389	-0.366345	1.31354	-0.88219	-1.08898	-1.07227	0.954054	-1.31634	0.0320093	-1.15163	-0.946216	-1.36744	0.539339	-1.20333	-0.923238	1.085	1.05741	1.04807	1.0499	-0.342058	1.34414	-0.892964	-1.10507	-0.821616	1.14143	-1.39677	-0.518406	-1.20214	-1.0333
VNS20081	1x	16	-0.828348	1.12265	-0.828348	1.12265	0.0495281	-0.911165	1.3547	-1.3458	-0.119874	-1.2118	-0.980936	-1.40094	-0.191194	-1.25992	-1.0195	1.09721	1.11641	1.15206	1.21825	-0.423035	1.38023	-0.911486	-1.05223	-1.38755	1.26405	-1.3614	0.0777183	-1.18816	-0.78193	-1.41194	0.30158	-1.24203	-0.878451	1.08228	1.0537	1.05599	0.864202	-0.310574	1.38708	-0.898729	-1.32264	-0.0819683	0.279862	-1.42053	-0.549287	-1.2318	-0.885175
VNS20081	1x	18	-0.82435	1.10885	-0.82435	1.10885	0.0667311	-0.903808	1.38049	-1.3644	0.56498	-1.21251	-0.751016	-1.4177	1.02209	-1.26046	-0.755609	1.07035	1.03601	1.05044	1.0461	-0.270276	1.38912	-0.877564	-1.31332	-0.439838	0.518821	-1.39147	0.0506872	-1.19331	-0.933182	-1.4607	0.60128	-1.25751	-0.931424	1.10358	1.12375	1.11453	1.18313	-0.374791	1.4346	-0.91335	-1.02889	-1.20012	1.67397	-1.44974	-0.19434	-1.23891	-0.923157
VNS20081	1x	18	-0.857384	1.17377	-0.857384	1.17377	-0.0732944	-0.937021	1.41509	-1.35633	-0.370986	-1.23701	-1.07254	-1.42985	-0.401097	-1.29707	-1.11966	1.14648	1.14224	1.14544	1.16292	-0.483331	1.41868	-0.929187	-1.18697	-1.24705	1.25972	-1.40006	-0.312438	-1.23708	-1.04416	-1.45475	-0.254819	-1.29643	-1.11223	1.1549	1.12394	1.11248	1.05577	-0.437721	1.42922	-0.928119	-1.3039	-0.407197	0.742201	-1.45366	-0.668102	-1.2736	-1.07337
VNS20081	1x	18	-0.83653	1.12539	-0.83653	1.12539	0.00924076	-0.915355	1.37306	-1.32938	-0.0632586	-1.19989	-0.931609	-1.38871	0.101008	-1.24966	-0.94734	1.07317	1.06115	1.07563	1.1001	-0.391226	1.37201	-0.900512	-1.21773	-0.90046	0.917392	-1.37873	-0.421242	-1.20143	-1.08401	-1.44271	-0.132817	-1.26112	-1.08512	1.11954	1.11972	1.11312	1.1276	-0.418566	1.41897	-0.921136	-1.10819	-1.07765	1.50473	-1.44448	-0.569756	-1.24405	-1.04287
VNS20081	1x	20	-0.921566	1.22402	-0.921566	1.22402	-0.246956	-0.988007	1.54933	-1.52334	0.28418	-1.31798	-0.892633	-1.61292	0.150029	-1.39069	-1.03497	1.17573	1.16265	1.19356	1.2633	-0.555982	1.58407	-0.97467	-1.23708	-0.759412	1.05875	-1.52596	-0.349775	-1.29408	-1.14722	-1.61694	-0.171851	-1.3777	-1.1855	1.20885	1.22083	1.23652	1.29546	-0.628135	1.58981	-0.993998	-1.2287	-0.945208	1.63256	-1.5787	-0.537693	-1.32466	-1.09393
VNS20081	1x	20	-0.933306	1.24272	-0.933306	1.24272	-0.32244	-0.996441	1.57352	-1.54373	-0.454362	-1.34398	-1.22859	-1.64954	-0.898002	-1.43294	-1.36696	1.22308	1.23395	1.28178	1.36539	-0.637485	1.62927	-0.990545	-1.15534	-1.15424	1.45756	-1.54686	-0.690264	-1.32324	-1.34133	-1.63308	-0.981408	-1.41023	-1.36246	1.24157	1.23442	1.2413	1.16986	-0.609373	1.6068	-0.987887	-1.4353	-0.206932	0.719967	-1.57179	-0.817008	-1.33968	-1.23158
VNS20081	1x	20	-0.914664	1.17991	-0.914664	1.17991	-0.247824	-0.981835	1.51903	-1.5575	0.761632	-1.32898	-0.907789	-1.62603	0.956675	-1.3899	-0.911328	1.14578	1.12511	1.15769	1.19931	-0.439144	1.5826	-0.954748	-1.37816	-0.119993	0.46892	-1.54184	-0.201399	-1.28676	-1.16264	-1.63288	0.151322	-1.36811	-1.1404	1.18467	1.17793	1.20285	1.27032	-0.600709	1.60297	-0.992004	-1.1544	-1.0555	1.77576	-1.58204	-0.256761	-1.31561	-1.04502
VNS20081	1x	24	-0.968124	1.24256	-0.968124	1.24256	-0.552905	-1.02336	1.57038	-1.61702	-0.568204	-1.37939	-1.21354	-1.70074	-0.923269	-1.46071	-1.37822	1.24776	1.27302	1.33958	1.4313	-0.710174	1.65998	-1.0131	-1.17195	-0.647271	1.21541	-1.51695	-0.65436	-1.31114	-1.2976	-1.60657	-0.815174	-1.39513	-1.33789	1.26436	1.23334	1.23221	1.19942	-0.758912	1.58394	-1.01221	-1.46389	0.0223821	0.581983	-1.5769	-0.821605	-1.35569	-1.26672
VNS20081	1x	24	-0.956885	1.18959	-0.956885	1.18959	-0.522292	-1.00697	1.52316	-1.57514	0.102671	-1.35227	-0.8304	-1.64961	0.302054	-1.41823	-0.898587	1.17675	1.13052	1.18144	1.29527	-0.595345	1.60601	-0.980069	-1.36994	0.126958	0.493888	-1.52008	-0.31273	-1.2887	-1.14212	-1.6125	-0.00860869	-1.37415	-1.10959	1.20659	1.22294	1.22419	1.29185	-0.753534	1.58631	-1.01034	-1.23486	-0.451399	1.2008	-1.54429	-0.434053	-1.31754	-0.895703
VNS20081	1x	24	-0.962666	1.23663	-0.962666	1.23663	-0.52277	-1.01847	1.56327	-1.59756	-0.101073	-1.36254	-0.921129	-1.67869	-0.21634	-1.43822	-1.13469	1.22032	1.22324	1.27333	1.36073	-0.658772	1.63788	-0.999356	-1.26349	-0.341924	0.917261	-1.53463	-0.641393	-1.30952	-1.28344	-1.63148	-0.512962	-1.39881	-1.30883	1.24883	1.25144	1.24232	1.27625	-0.755935	1.60867	-1.0168	-1.3166	-0.428408	1.17678	-1.57918	-0.607909	-1.34558	-1.15492
VNS20081	1x	2	0.429507	-0.571411	0.429507	-0.571411	0.829188	0.42302	-0.671458	0.72073	-0.0918077	0.691919	0.575093	0.739883	0.714779	0.724744	0.879385	-0.639915	-0.665928	-0.648851	-0.616929	0.312152	-0.732071	0.390973	0.731432	-0.573149	-0.231231	0.650668	0.0775351	0.62256	0.685589	0.68273	0.888991	0.671974	0.918141	-0.579362	-0.530967	-0.448018	-0.335764	0.431553	-0.683384	0.385065	0.776757	-0.562777	0.0667539	0.800428	0.0502699	0.766876	0.438634
VNS20081	1x	2	0.52758	-0.456842	0.52758	-0.456842	1.07188	0.425437	-0.575977	0.629683	-0.273013	0.589186	0.304733	0.631085	0.388142	0.606037	0.61812	-0.517824	-0.532503	-0.547922	-0.58623	0.551099	-0.616304	0.414509	0.498664	-0.849782	-0.172556	0.610742	-0.134101	0.565846	0.598143	0.627609	0.711194	0.598405	0.790364	-0.491958	-0.477722	-0.46641	-0.53906	0.687753	-0.615132	0.437092	0.540726	-0.369815	-0.168228	0.722343	0.0555929	0.686058	0.252034
VNS20081	1x	2	0.527623	-0.485003	0.527623	-0.485003	1.1336	0.437126	-0.579908	0.64466	-0.258543	0.614631	0.427803	0.643517	0.483754	0.62978	0.683431	-0.54772	-0.573903	-0.576834	-0.600969	0.533887	-0.628344	0.417657	0.55749	-0.999382	-0.110708	0.600874	-0.0528005	0.572383	0.649804	0.618529	0.798259	0.603931	0.820284	-0.501257	-0.465805	-0.40142	-0.353649	0.681454	-0.610004	0.430804	0.607423	-0.759047	0.141851	0.705255	-0.0991432	0.674399	0.251044
VNS20081	1x	4	0.420476	-1.04525	0.420476	-1.04525	-0.352209	0.705723	-1.00669	1.02815	0.716353	1.07088	0.857893	1.01383	0.69104	1.06074	1.06207	-0.997351	-0.972914	-0.945926	-0.909395	-0.0709416	-1.0282	0.69303	1.08501	0.572199	-0.385847	0.964895	0.938469	1.01728	1.0191	0.957188	1.05265	1.01603	1.19433	-0.990017	-0.910647	-0.767701	-0.509554	-0.0262033	-0.976447	0.675381	1.14711	0.266868	-0.0396777	1.10408	0.601243	1.14209	0.795458
VNS20081	1x	4	0.37656	-1.07039	0.37656	-1.07039	-0.474018	0.703522	-1.0199	1.03808	0.90642	1.08629	1.03506	1.02225	0.700911	1.07981	1.12415	-1.02377	-1.00057	-0.960348	-0.907836	-0.167343	-1.03788	0.676734	1.17749	0.638474	-0.349746	0.954732	0.94204	1.01809	1.05269	0.950812	0.930354	1.0216	1.2031	-1.00008	-0.906714	-0.775783	-0.518879	-0.124574	-0.973354	0.651404	1.2211	0.318067	-0.0496654	1.12732	0.686854	1.17545	0.913565
VNS20081	1x	4	0.344828	-1.03719	0.344828	-1.03719	-0.495206	0.629971	-0.979197	0.991709	0.684919	1.0338	0.840397	0.978117	0.611019	1.02362	1.03652	-0.974862	-0.925339	-0.899453	-0.885374	-0.143472	-0.990974	0.629015	0.987449	0.826901	-0.542238	0.953177	1.22351	0.991382	1.13708	0.939257	1.27027	0.987382	1.29976	-0.936752	-0.799121	-0.594729	-0.372859	-0.136193	-0.953426	0.613636	1.1115	0.380351	-0.00654931	1.07372	0.602073	1.11725	0.72447
VNS20081	1x	6	-0.464924	0.420292	-0.464924	0.420292	0.0578164	-0.492587	0.261797	-0.161543	-0.379293	-0.260538	-0.0216254	-0.126629	0.622412	-0.227245	0.0064164	0.377287	0.332904	0.328741	0.33534	-0.354097	0.157805	-0.486788	-0.34704	-0.959027	0.600625	-0.283467	-0.0440411	-0.359058	0.0277565	-0.250395	1.04512	-0.323045	0.0340508	0.398953	0.431404	0.453588	0.447058	-0.185246	0.265072	-0.486172	-0.290839	-0.340136	0.223874	-0.114418	-0.407289	-0.246636	-0.176784
VNS20081	1x	6	-0.491164	0.442405	-0.491164	0.442405	-0.0773464	-0.512364	0.230877	-0.145282	-0.676818	-0.251427	-0.375459	-0.107818	0.174603	-0.217428	-0.243407	0.416657	0.396198	0.38023	0.349462	-0.486137	0.138338	-0.509141	-0.338959	-0.965276	0.683576	-0.251519	0.0673032	-0.349811	0.0808275	-0.203004	0.929501	-0.302994	0.0260233	0.418647	0.409142	0.443466	0.358465	-0.296128	0.216788	-0.492121	-0.346215	0.164585	-0.222113	-0.056603	-0.48076	-0.197319	-0.289003
VNS20081	1x	6	-0.477986	0.43198	-0.477986	0.43198	0.0295576	-0.504079	0.278594	-0.180511	-0.329405	-0.270205	-0.0901941	-0.14224	0.65188	-0.233237	-0.0532577	0.398294	0.365125	0.340255	0.307939	-0.393177	0.167508	-0.490072	-0.374253	-0.664647	0.410301	-0.289349	-0.180973	-0.354309	-0.0221378	-0.254741	0.859223	-0.315498	0.0258954	0.416984	0.435764	0.445887	0.510034	-0.276307	0.267054	-0.497668	-0.25593	-0.45135	0.350614	-0.148656	-0.247191	-0.265934	-0.176598
VNS20081	1x	8	-0.741483	0.545121	-0.741483	0.545121	-0.841313	-0.707858	0.449237	-0.460421	-0.275926	-0.526181	-0.276024	-0.412419	0.491028	-0.491517	-0.2826	0.601148	0.629478	0.637545	0.638857	-0.841379	0.422124	-0.706059	-0.552558	0.092025	0.403674	-0.489471	-0.00776762	-0.550052	-0.149512	-0.463468	0.811759	-0.524455	-0.228641	0.562597	0.606698	0.634271	0.704575	-0.805238	0.474781	-0.706071	-0.495174	0.522993	-0.259729	-0.399509	-0.413677	-0.496155	-0.33929
VNS20081	1x	8	-0.723736	0.571564	-0.723736	0.571564	-0.780603	-0.701697	0.450536	-0.43828	-0.750714	-0.533038	-0.595054	-0.395544	-0.237226	-0.502092	-0.533219	0.629463	0.647454	0.648803	0.642891	-0.827241	0.414454	-0.701503	-0.564247	-0.122769	0.545458	-0.44655	-0.374711	-0.549633	-0.400713	-0.42244	0.15887	-0.526124	-0.408965	0.580478	0.614176	0.643128	0.682572	-0.770512	0.443957	-0.691767	-0.553398	0.509065	-0.27309	-0.375646	-0.649642	-0.501038	-0.563413
VNS20081	1x	8	-0.709752	0.564767	-0.709752	0.564767	-0.777279	-0.689587	0.400393	-0.408762	-0.942793	-0.525908	-0.669638	-0.355772	-0.446926	-0.487903	-0.579392	0.625562	0.650993	0.645228	0.640076	-0.810819	0.374657	-0.692212	-0.537846	-0.143976	0.556872	-0.377082	-0.168387	-0.524917	-0.226253	-0.345558	0.299512	-0.492715	-0.331264	0.561102	0.558085	0.622052	0.573208	-0.745824	0.372744	-0.670006	-0.597494	0.766113	-0.593632	-0.281426	-0.642873	-0.449672	-0.519114
VNS20081	1x	10	-0.817121	0.867359	-0.817121	0.867359	-0.597142	-0.844654	0.812795	-0.768867	-0.749052	-0.857939	-0.925381	-0.77365	-0.626869	-0.862523	-0.912019	0.898544	0.900128	0.867583	0.80619	-0.712588	0.794093	-0.834307	-1.00528	-0.425928	0.740786	-0.817513	-0.29279	-0.89007	-0.633892	-0.801393	-0.150455	-0.883236	-0.746052	0.864094	0.85887	0.851976	0.719675	-0.631645	0.806859	-0.822025	-1.02612	0.841373	-0.80846	-0.858183	-0.677433	-0.925569	-0.783808
VNS20081	1x	10	-0.813683	0.862211	-0.813683	0.862211	-0.475932	-0.844199	0.890876	-0.84502	0.0660254	-0.879692	-0.498696	-0.844177	0.590508	-0.880158	-0.570921	0.883205	0.882135	0.851483	0.813302	-0.619509	0.851192	-0.823837	-1.06026	-0.0515957	0.367589	-0.916852	-0.137542	-0.909359	-0.542274	-0.917075	0.566446	-0.912916	-0.581882	0.865211	0.874948	0.882954	0.913154	-0.621115	0.913833	-0.840399	-0.866779	0.152619	0.0609096	-0.949914	-0.410182	-0.942073	-0.655402
VNS20081	1x	10	-0.792402	0.861352	-0.792402	0.861352	-0.426833	-0.829814	0.849079	-0.787943	-0.338587	-0.857633	-0.734137	-0.79406	-0.0324273	-0.861954	-0.762585	0.882645	0.876952	0.840883	0.791994	-0.615803	0.812062	-0.816141	-1.01459	-0.417577	0.630398	-0.855726	-0.10464	-0.885578	-0.615487	-0.849254	0.293787	-0.887429	-0.69483	0.855989	0.862225	0.859699	0.862852	-0.565574	0.853076	-0.817804	-0.911684	0.277228	-0.148693	-0.90102	-0.548239	-0.928781	-0.769271
VNS20081	1x	12	-0.951312	0.719097	-0.951312	0.719097	-1.48121	-0.897587	0.755097	-0.885103	-0.0895451	-0.855604	-0.585449	-0.848781	0.742886	-0.831709	-0.555268	0.861007	0.93588	0.99124	1.0493	-1.13684	0.821578	-0.887563	-0.899568	1.02793	0.11475	-0.853414	0.132217	-0.813709	-0.560825	-0.844143	0.715026	-0.809835	-0.584322	0.781295	0.803434	0.825336	0.886596	-1.20126	0.831553	-0.895308	-0.794802	1.40644	-1.09002	-0.843351	-0.342651	-0.807854	-0.56426
VNS20081	1x	12	-0.96779	0.713141	-0.96779	0.713141	-1.61971	-0.913805	0.684391	-0.79801	-0.416063	-0.834803	-0.692332	-0.751831	0.14401	-0.805666	-0.709745	0.866555	0.9427	0.983038	1.01953	-1.22675	0.736469	-0.902506	-0.892243	0.991165	0.196003	-0.768919	-0.0453855	-0.811144	-0.509889	-0.744934	0.289451	-0.79441	-0.635054	0.771459	0.794147	0.818936	0.857259	-1.27449	0.742379	-0.905938	-0.804084	1.51497	-1.21685	-0.756585	-0.464243	-0.798344	-0.647601
VNS20081	1x	12	-0.966327	0.748469	-0.966327	0.748469	-1.60109	-0.92111	0.683987	-0.805645	-0.797362	-0.869788	-0.872435	-0.757266	-0.269745	-0.838059	-0.855266	0.900133	0.982089	1.02623	1.06204	-1.23295	0.744626	-0.916832	-0.87424	0.799137	0.374945	-0.759202	-0.071427	-0.836396	-0.521145	-0.728982	0.0893728	-0.815538	-0.679066	0.794682	0.798162	0.817528	0.760853	-1.23373	0.72909	-0.905916	-0.896749	1.78178	-1.64105	-0.716796	-0.489792	-0.809948	-0.666947
VNS20081	1x	14	-0.862035	1.05979	-0.862035	1.05979	-0.325157	-0.916946	1.18543	-1.2263	-0.346739	-1.16169	-1.00501	-1.25347	-0.300031	-1.1914	-1.04524	1.08058	1.11048	1.14369	1.1857	-0.59275	1.23181	-0.916684	-1.01571	-0.828759	1.0372	-1.20061	0.0404276	-1.1289	-0.803346	-1.21858	0.290453	-1.15588	-0.873633	1.04758	1.02043	1.00658	0.770792	-0.50187	1.19763	-0.896384	-1.30196	0.72211	-0.600379	-1.25667	-0.530898	-1.1618	-0.923822
VNS20081	1x	14	-0.858919	1.02061	-0.858919	1.02061	-0.32435	-0.907062	1.18046	-1.21321	0.291826	-1.12888	-0.752308	-1.23651	0.528668	-1.15456	-0.792495	1.02939	1.04658	1.07601	1.11372	-0.548244	1.21048	-0.896695	-1.08924	-0.372986	0.66524	-1.20205	0.0913849	-1.09336	-0.786515	-1.2326	0.683902	-1.12781	-0.788956	1.0241	1.02822	1.02146	1.03868	-0.563349	1.21244	-0.904	-1.07137	-0.0759492	0.414776	-1.27254	-0.238788	-1.14294	-0.834837
VNS20081	1x	14	-0.869731	0.981567	-0.869731	0.981567	-0.424388	-0.907902	1.16241	-1.2326	0.786262	-1.12006	-0.609077	-1.24122	1.33259	-1.13873	-0.634332	1.01872	1.02144	1.02434	1.0886	-0.532982	1.20273	-0.886823	-1.17322	0.231996	0.222734	-1.22221	0.275035	-1.08825	-0.689944	-1.25631	1.21454	-1.12394	-0.683632	0.990429	1.01468	1.02645	1.07051	-0.620506	1.23035	-0.912927	-0.987137	-0.115813	0.558948	-1.28338	-0.0762961	-1.12393	-0.729966
VNS20081	1x	16	-0.836071	1.07965	-0.836071	1.07965	-0.14746	-0.898597	1.28212	-1.27552	-0.52801	-1.1583	-1.02055	-1.3178	-0.459273	-1.19992	-1.05816	1.09072	1.10661	1.15453	1.18827	-0.532308	1.29789	-0.897285	-1.0442	-1.09232	1.15715	-1.298	0.0130332	-1.15296	-0.879636	-1.33599	0.264364	-1.19369	-0.920403	1.0601	1.03522	1.03933	0.867996	-0.408654	1.30904	-0.882646	-1.27745	0.301645	-0.211071	-1.33239	-0.649021	-1.1823	-0.993869
VNS20081	1x	16	-0.81344	1.00218	-0.81344	1.00218	-0.149188	-0.872161	1.22642	-1.22268	0.854719	-1.08581	-0.584066	-1.25803	1.26912	-1.11559	-0.621616	0.975523	0.990964	1.02018	1.06993	-0.432123	1.2297	-0.852857	-1.14583	-0.386802	0.575563	-1.28354	0.168423	-1.08653	-0.768237	-1.33524	0.942512	-1.13377	-0.744809	1.00909	1.02442	1.02501	1.05709	-0.430632	1.30611	-0.875265	-1.01485	-0.445614	0.702856	-1.33617	-0.202703	-1.12823	-0.865736
VNS20081	1x	16	-0.827202	1.03297	-0.827202	1.03297	-0.203077	-0.885865	1.24033	-1.22698	0.102194	-1.12093	-0.784001	-1.26261	0.264381	-1.15318	-0.858737	1.02485	1.04686	1.07873	1.13623	-0.525913	1.24102	-0.877658	-1.08918	-0.767788	0.906839	-1.27284	-0.00607459	-1.11732	-0.806336	-1.31057	0.451545	-1.15926	-0.833368	1.03311	1.02952	1.0399	0.99821	-0.467737	1.2835	-0.882911	-1.10202	-0.161351	0.374254	-1.33822	-0.518747	-1.1633	-0.973432
VNS20081	1x	18	-0.813336	1.13212	-0.813336	1.13212	0.207188	-0.901839	1.365	-1.33326	0.13697	-1.20029	-0.906927	-1.37874	0.528065	-1.24519	-0.850087	1.05506	1.01936	1.00858	1.02456	-0.218383	1.3498	-0.875807	-1.32601	-0.48287	0.459203	-1.3656	-0.439706	-1.18926	-1.08137	-1.41804	0.0576503	-1.24499	-1.04885	1.11555	1.10813	1.11593	1.18629	-0.343906	1.38892	-0.916222	-1.00753	-1.53205	1.89964	-1.42004	-0.384781	-1.23662	-0.938706
VNS20081	1x	18	-0.8347	1.20461	-0.8347	1.20461	0.0955994	-0.918078	1.43323	-1.34597	-0.612611	-1.2279	-1.26964	-1.43175	-0.958546	-1.29518	-1.27293	1.13597	1.13204	1.17109	1.17667	-0.447236	1.42666	-0.917539	-1.10079	-1.68325	1.48362	-1.41443	-0.462905	-1.2364	-1.1405	-1.47093	-0.581186	-1.30065	-1.20437	1.18006	1.13554	1.11417	1.01411	-0.339621	1.44252	-0.908321	-1.35178	-0.461266	0.679988	-1.45132	-0.804432	-1.26593	-1.17518
VNS20081	1x	18	-0.83572	1.17607	-0.83572	1.17607	0.0825763	-0.923544	1.41924	-1.31861	-0.431923	-1.20825	-1.15338	-1.39787	-0.560722	-1.27458	-1.17402	1.0964	1.05572	1.07936	1.10141	-0.407174	1.39421	-0.912417	-1.20953	-1.29498	1.17195	-1.38408	-0.729191	-1.22058	-1.24932	-1.44863	-0.578921	-1.28451	-1.23736	1.15639	1.14751	1.13561	1.1778	-0.400437	1.42832	-0.92574	-1.15666	-1.19225	1.52848	-1.43809	-0.737469	-1.26724	-1.20182
VNS20081	1x	20	-0.932616	1.20453	-0.932616	1.20453	-0.408445	-0.99207	1.49392	-1.44874	-0.049009	-1.28195	-1.06646	-1.52625	-0.275861	-1.34728	-1.16569	1.16078	1.16398	1.19342	1.26436	-0.665699	1.50581	-0.979629	-1.20586	-0.679547	1.09916	-1.4681	-0.773614	-1.26007	-1.28019	-1.54772	-0.633529	-1.33577	-1.25975	1.20777	1.21682	1.21627	1.27091	-0.704144	1.52472	-0.9933	-1.22563	-0.631228	1.30659	-1.52025	-0.594215	-1.29595	-1.12649
VNS20081	1x	20	-0.892836	1.13478	-0.892836	1.13478	-0.245763	-0.958217	1.42604	-1.44749	0.768241	-1.26068	-0.62398	-1.5023	0.946563	-1.31169	-0.720595	1.07134	1.03229	1.02168	1.1134	-0.433892	1.46478	-0.932117	-1.34112	-0.129834	0.47116	-1.45914	-0.187105	-1.2313	-0.907403	-1.53208	0.204615	-1.30407	-0.971028	1.14417	1.14954	1.17747	1.21457	-0.574248	1.49996	-0.968808	-1.08083	-0.964403	1.60664	-1.49716	-0.212762	-1.26528	-0.793264
VNS20081	1x	20	-0.934993	1.24778	-0.934993	1.24778	-0.367811	-0.99889	1.54421	-1.52699	-0.438248	-1.3366	-1.21396	-1.61544	-0.799701	-1.41252	-1.3274	1.2189	1.24198	1.29057	1.34504	-0.664173	1.59201	-0.99483	-1.13559	-1.08504	1.42626	-1.51262	-0.609591	-1.30547	-1.29009	-1.58865	-0.797913	-1.38436	-1.31638	1.24635	1.2108	1.19708	1.11463	-0.616323	1.56154	-0.984662	-1.49465	0.123631	0.279808	-1.55857	-0.754979	-1.33424	-1.20782
VNS20081	1x	24	-0.982769	1.27838	-0.982769	1.27838	-0.609475	-1.03589	1.59476	-1.63852	-0.498935	-1.39941	-1.24625	-1.73167	-0.869788	-1.48407	-1.40961	1.29693	1.3496	1.41731	1.4941	-0.791029	1.69182	-1.03225	-1.12132	-0.814157	1.42576	-1.5454	-0.792591	-1.33017	-1.33747	-1.63628	-0.921101	-1.41781	-1.36738	1.28649	1.27929	1.26667	1.23632	-0.794768	1.61214	-1.02338	-1.51344	0.195801	0.354579	-1.59424	-0.810717	-1.3704	-1.28122
VNS20081	1x	24	-0.961952	1.24378	-0.961952	1.24378	-0.527019	-1.01724	1.56262	-1.60552	0.075669	-1.36941	-1.06865	-1.6876	-0.147872	-1.44312	-1.20939	1.23502	1.23368	1.28715	1.39036	-0.685321	1.64427	-1.00368	-1.21646	-0.447579	1.03596	-1.52833	-0.667317	-1.29668	-1.32163	-1.62613	-0.638822	-1.38866	-1.32364	1.25431	1.25183	1.24614	1.28628	-0.760625	1.60359	-1.01356	-1.33676	-0.338051	1.0491	-1.58215	-0.590327	-1.34167	-1.20876
VNS20081	1x	24	-0.947003	1.16619	-0.947003	1.16619	-0.556774	-0.995614	1.47558	-1.53587	0.844095	-1.31781	-0.817515	-1.59486	1.00771	-1.37651	-0.919213	1.16791	1.12094	1.13829	1.24654	-0.603408	1.54479	-0.967687	-1.38342	0.297606	0.344623	-1.49377	-0.0958308	-1.26482	-1.1678	-1.57933	0.270836	-1.34424	-1.17814	1.18793	1.2024	1.20184	1.25469	-0.769877	1.54878	-1.00157	-1.18765	-0.461547	1.21832	-1.51694	-0.192707	-1.29489	-1.01309
VNS20081	2x	2	1.26399	-1.245	1.26399	-1.245	1.15747	1.22197	-1.25657	1.2892	0.0548327	1.3145	0.548761	1.27338	-0.294019	1.31481	0.869301	-1.30608	-1.33309	-1.26748	-1.26829	0.796714	-1.27816	1.12473	1.46734	-0.617122	-0.435085	1.26147	0.279018	1.27981	0.700973	1.25999	-0.220782	1.29586	0.973008	-1.26288	-1.19439	-1.14221	-1.07715	0.971134	-1.26826	1.1668	1.38539	-0.43207	-0.143248	1.21684	0.330006	1.2583	0.514223
VNS20081	2x	2	1.09804	-1.19783	1.09804	-1.19783	0.988361	1.1045	-1.20471	1.21623	0.204305	1.24238	0.697518	1.21868	0.209193	1.26283	1.00608	-1.24926	-1.24881	-1.20126	-1.16947	0.640508	-1.22827	1.00606	1.46053	-0.278938	-0.56871	1.17044	0.385609	1.19992	0.77944	1.18466	0.285286	1.22986	1.07341	-1.20023	-1.12373	-1.02094	-0.861441	0.783472	-1.20152	1.03134	1.3943	-0.552894	-0.00469364	1.15307	0.313862	1.18348	0.569426
VNS20081	2x	2	1.25876	-1.20441	1.25876	-1.20441	1.17041	1.17451	-1.2065	1.23993	0.0442686	1.27392	0.463541	1.21478	-0.247271	1.26856	0.809366	-1.27041	-1.27626	-1.20258	-1.19544	0.862418	-1.21792	1.09398	1.4057	-0.724312	-0.380143	1.21604	0.26691	1.2361	0.819723	1.20618	0.0253191	1.24983	1.01516	-1.22029	-1.17658	-1.13238	-1.14397	1.09649	-1.21064	1.14899	1.27374	-0.0254899	-0.489494	1.1682	0.392456	1.22481	0.577164
VNS20081	2x	4	0.846178	-1.18938	0.846178	-1.18938	0.012136	1.12206	-1.03845	1.04617	1.74367	1.1169	1.14412	0.997613	0.647698	1.06865	1.03684	-1.14385	-1.09923	-1.05794	-1.02012	0.645034	-1.01108	1.12522	1.02767	0.52262	-0.511869	0.998322	1.64547	1.07066	1.06594	0.956564	0.860936	1.03126	1.11896	-1.12023	-1.02573	-0.92846	-0.778055	0.729976	-0.972611	1.09571	1.1	0.368783	-0.374396	1.04833	1.14518	1.12667	0.977325
VNS20081	2x	4	0.767733	-1.23979	0.767733	-1.23979	-0.195297	1.09923	-1.06715	1.06183	1.71726	1.13187	1.26049	1.02395	0.755177	1.09668	1.13316	-1.19359	-1.1486	-1.09902	-1.04708	0.629738	-1.04073	1.12138	1.11569	0.677029	-0.50147	1.00656	1.64123	1.07851	1.24817	0.977008	0.942984	1.05208	1.22619	-1.16182	-1.08596	-0.935613	-0.726211	0.729924	-0.995929	1.08766	1.17485	0.462696	-0.403532	1.09737	1.2121	1.1744	1.15851
VNS20081	2x	4	0.692157	-1.16437	0.692157	-1.16437	-0.15877	1.00285	-1.02185	1.01917	1.2387	1.07451	1.05386	0.985549	0.62159	1.03949	1.03895	-1.09125	-1.03931	-1.00489	-0.985745	0.398148	-1.00419	0.994453	0.991962	0.816775	-0.663486	1.01045	1.65714	1.05993	1.12928	0.97032	1.14774	1.02393	1.20126	-1.07751	-0.979563	-0.827545	-0.676003	0.418501	-0.985968	0.960779	1.10786	0.520985	-0.390221	1.03133	1.06103	1.09149	0.963176
VNS20081	2x	6	0.971765	-1.90885	0.971765	-1.90885	-1.16201	1.53204	-1.54688	1.47731	3.10225	1.57443	2.45671	1.39629	1.51003	1.49786	1.85402	-1.76507	-1.63534	-1.54075	-1.49044	1.22541	-1.41244	1.61662	1.42813	2.00879	-1.04012	1.50413	2.42249	1.60027	2.10206	1.41826	1.4066	1.51608	1.7827	-1.76758	-1.67223	-1.53424	-1.41526	1.28956	-1.4232	1.61559	1.40664	1.95183	-1.91624	1.53535	1.74212	1.62463	2.15226
VNS20081	2x	6	0.793462	-1.8332	0.793462	-1.8332	-1.33965	1.36237	-1.48129	1.39086	2.99779	1.48238	2.46232	1.32629	1.68637	1.4241	1.87427	-1.68211	-1.54975	-1.44287	-1.37158	1.03755	-1.34282	1.42504	1.42599	2.09932	-1.02418	1.42539	2.32485	1.51698	2.12309	1.35219	1.53156	1.44653	1.79231	-1.6979	-1.61314	-1.47201	-1.32224	1.07397	-1.35612	1.42677	1.36813	2.03783	-2.00199	1.46237	1.63537	1.54182	2.17797
VNS20081	2x	6	1.01718	-1.91608	1.01718	-1.91608	-0.984444	1.58442	-1.56376	1.52445	2.93514	1.61962	2.22631	1.43742	1.21944	1.53798	1.75083	-1.77959	-1.65085	-1.56353	-1.52323	1.01032	-1.45348	1.65213	1.4237	1.94871	-1.08221	1.54646	2.29109	1.64053	1.9516	1.45795	1.13785	1.55392	1.71207	-1.773	-1.67068	-1.54627	-1.4913	1.06062	-1.46412	1.64954	1.43147	1.87306	-1.82848	1.59533	1.56068	1.68094	1.95379
VNS20081	2x	8	-0.206395	-0.251741	-0.206395	-0.251741	-0.696354	-0.0557132	-0.409785	0.466423	-0.439892	0.41592	0.126677	0.479236	0.258657	0.432202	0.32471	-0.21632	-0.212755	-0.210106	-0.205719	-0.621958	-0.462133	-0.0437119	0.242248	0.408563	-0.0553091	0.42797	-0.0857128	0.375853	0.383608	0.435843	0.596442	0.39507	0.434634	-0.218144	-0.178403	-0.0826985	0.00277683	-0.646076	-0.417283	-0.0664885	0.427648	0.0790893	0.425012	0.665742	-0.0940966	0.597635	0.216896
VNS20081	2x	8	-0.250592	-0.342765	-0.250592	-0.342765	-0.852216	-0.0492906	-0.460994	0.48787	-0.150484	0.45586	0.434441	0.517607	0.668801	0.48824	0.588597	-0.294599	-0.283333	-0.265055	-0.245519	-0.698074	-0.512477	-0.0497212	0.419919	0.668604	-0.184839	0.424765	0.0294367	0.397734	0.519877	0.450419	0.788886	0.433272	0.602352	-0.298335	-0.238284	-0.170148	-0.0340863	-0.757034	-0.446934	-0.0900595	0.597064	0.10599	0.386459	0.618461	0.0983008	0.574276	0.473151
VNS20081	2x	8	-0.202926	-0.303811	-0.202926	-0.303811	-0.70228	-0.0454267	-0.453811	0.502725	-0.38911	0.450581	0.279233	0.527557	0.412309	0.48016	0.475881	-0.265339	-0.258826	-0.243266	-0.236773	-0.615636	-0.512589	-0.0320783	0.338067	0.45852	-0.0880551	0.450023	-0.159675	0.405626	0.409852	0.47174	0.618219	0.432751	0.530987	-0.284332	-0.236242	-0.173658	-0.0304916	-0.641609	-0.457873	-0.0573783	0.502265	0.0144727	0.435148	0.649811	-0.082326	0.577825	0.288996
VNS20081	2x	10	-0.56059	0.325413	-0.56059	0.325413	-0.552638	-0.521898	0.146247	-0.0947676	-0.562292	-0.223137	-0.249001	-0.0434263	0.234664	-0.17892	-0.125763	0.345903	0.329894	0.281716	0.241302	-0.646946	0.0696625	-0.517034	-0.342657	0.0367894	0.157977	-0.186452	-0.282153	-0.287474	-0.125729	-0.135427	0.415891	-0.244653	-0.114839	0.326704	0.360695	0.41162	0.464848	-0.623558	0.147966	-0.529741	-0.176148	0.0566396	0.145042	-0.104245	-0.474637	-0.25294	-0.16562
VNS20081	2x	10	-0.569226	0.41264	-0.569226	0.41264	-0.616329	-0.560156	0.139673	-0.0487046	-1.13268	-0.241362	-0.59401	-0.00686186	-0.667514	-0.202274	-0.476121	0.412043	0.400895	0.353363	0.290506	-0.708734	0.0571977	-0.556832	-0.407423	-0.414089	0.525194	-0.11466	-0.533584	-0.313687	-0.201793	-0.0596582	-0.213165	-0.259705	-0.305439	0.397468	0.402898	0.41536	0.311906	-0.608169	0.0970514	-0.539476	-0.384553	0.599475	-0.466645	-0.0266236	-0.747452	-0.248341	-0.37518
VNS20081	2x	10	-0.578644	0.383605	-0.578644	0.383605	-0.609542	-0.55559	0.154021	-0.066971	-0.953186	-0.237804	-0.489839	-0.0204346	-0.317248	-0.196747	-0.357039	0.390063	0.375213	0.334175	0.262471	-0.72687	0.0609406	-0.551773	-0.378659	-0.24975	0.381429	-0.145325	-0.588803	-0.305487	-0.266676	-0.0923653	-0.0386446	-0.256214	-0.270424	0.384988	0.403514	0.421408	0.479273	-0.67519	0.119938	-0.549632	-0.272851	0.177002	0.0432936	-0.0833397	-0.66097	-0.277605	-0.351735
VNS20081	2x	12	-0.766129	0.454891	-0.766129	0.454891	-1.32955	-0.694197	0.268307	-0.346356	-0.75032	-0.46686	-0.490211	-0.281092	-0.28321	-0.420014	-0.490391	0.557049	0.598402	0.616932	0.624763	-1.06905	0.291981	-0.701149	-0.427946	0.340578	0.460159	-0.305342	-0.130515	-0.455263	-0.180071	-0.257708	0.0937652	-0.414201	-0.339403	0.481332	0.502761	0.491213	0.423633	-1.05627	0.280608	-0.687723	-0.462075	1.18006	-0.762923	-0.206788	-0.534675	-0.37822	-0.356388
VNS20081	2x	12	-0.758423	0.42607	-0.758423	0.42607	-1.27636	-0.678846	0.291535	-0.344558	-0.410681	-0.435879	-0.31665	-0.285538	0.194793	-0.393072	-0.314643	0.516423	0.554858	0.566128	0.588087	-1.04467	0.293033	-0.681144	-0.43932	0.508323	0.304047	-0.340491	-0.165994	-0.440047	-0.182273	-0.300557	0.378991	-0.404027	-0.247024	0.466655	0.497067	0.511044	0.543192	-1.05331	0.315667	-0.682253	-0.374281	0.934969	-0.467754	-0.265635	-0.38093	-0.385421	-0.339011
VNS20081	2x	12	-0.757733	0.38215	-0.757733	0.38215	-1.27407	-0.669886	0.274942	-0.352389	-0.251173	-0.412621	-0.0974612	-0.287255	0.562341	-0.363827	-0.115596	0.47087	0.507427	0.528289	0.570032	-1.01743	0.284665	-0.668637	-0.411638	0.704742	0.134181	-0.373979	-0.0585474	-0.425671	-0.106154	-0.331823	0.646813	-0.389639	-0.148192	0.428576	0.466047	0.515385	0.57948	-1.04789	0.332901	-0.680071	-0.313251	0.894683	-0.451229	-0.277357	-0.329648	-0.365898	-0.155403
VNS20081	2x	14	-0.760799	0.694957	-0.760799	0.694957	-0.687803	-0.766222	0.642564	-0.675755	-0.374252	-0.755555	-0.665993	-0.652999	0.0231204	-0.736202	-0.645263	0.74087	0.771769	0.779324	0.77252	-0.727363	0.659819	-0.765835	-0.75123	-0.248578	0.624288	-0.689701	0.207155	-0.755722	-0.287065	-0.662215	0.617685	-0.734604	-0.426086	0.69494	0.699144	0.679243	0.475773	-0.637039	0.665267	-0.746788	-0.842587	1.11719	-0.974051	-0.728638	-0.418865	-0.779685	-0.57667
VNS20081	2x	14	-0.790935	0.607371	-0.790935	0.607371	-0.882633	-0.764573	0.600184	-0.651904	0.433502	-0.692226	-0.159455	-0.613936	1.19459	-0.664485	-0.21773	0.672414	0.696098	0.723763	0.743856	-0.780449	0.607749	-0.749914	-0.758025	0.523091	0.10841	-0.695456	0.26742	-0.699469	-0.266727	-0.670011	1.15596	-0.681674	-0.293778	0.631732	0.662106	0.69667	0.74822	-0.807459	0.661582	-0.76263	-0.615903	0.681679	-0.390486	-0.717138	-0.159788	-0.721901	-0.346925
VNS20081	2x	14	-0.776387	0.660224	-0.776387	0.660224	-0.779987	-0.763483	0.619777	-0.635515	-0.0884709	-0.710923	-0.485855	-0.607398	0.463895	-0.688178	-0.502058	0.710092	0.736732	0.751888	0.757527	-0.771062	0.612012	-0.755194	-0.753512	0.128563	0.383658	-0.669277	0.107742	-0.714041	-0.32375	-0.646175	0.671699	-0.697925	-0.410864	0.671672	0.685107	0.710397	0.723777	-0.751805	0.647526	-0.756524	-0.692299	0.686362	-0.418399	-0.716965	-0.351538	-0.757291	-0.516173
VNS20081	2x	16	-0.733223	0.85026	-0.733223	0.85026	-0.0525881	-0.784362	0.946992	-0.998427	0.352431	-0.955329	-0.604779	-1.00262	0.700327	-0.964605	-0.6267	0.847295	0.837163	0.846417	0.861535	-0.307767	0.979418	-0.767856	-0.947327	-0.217092	0.237547	-1.00392	0.267283	-0.92093	-0.496757	-1.01234	1.01128	-0.937216	-0.536663	0.842082	0.846875	0.852478	0.819781	-0.361237	0.990554	-0.783171	-0.853746	-0.324722	0.475039	-1.04225	-0.290575	-0.963907	-0.651744
VNS20081	2x	16	-0.730855	0.800469	-0.730855	0.800469	-0.107853	-0.767031	0.927357	-1.02037	1.04263	-0.932536	-0.226974	-1.01347	1.74492	-0.937804	-0.213178	0.816863	0.80235	0.785285	0.803788	-0.27232	0.975309	-0.743134	-0.964372	0.272796	-0.0936854	-1.00123	0.373513	-0.89634	-0.402631	-1.01684	1.48058	-0.91644	-0.357619	0.800071	0.806699	0.827906	0.870078	-0.394454	0.991628	-0.773636	-0.765837	-0.415478	0.639652	-1.02273	0.138669	-0.919579	-0.330382
VNS20081	2x	16	-0.73953	0.87778	-0.73953	0.87778	-0.0784897	-0.793838	0.953126	-1.01067	-0.162667	-0.980259	-0.78874	-1.02089	0.0962136	-0.99279	-0.772115	0.889666	0.883137	0.879554	0.900897	-0.340868	1.00237	-0.78364	-0.899458	-0.468817	0.474929	-0.999265	0.362777	-0.950221	-0.440492	-0.997361	0.681107	-0.961394	-0.570241	0.854958	0.815513	0.778565	0.523859	-0.314147	0.97849	-0.775899	-1.04684	0.517806	-0.498939	-1.03197	-0.404581	-0.976989	-0.619348
VNS20081	2x	18	-0.795272	1.01997	-0.795272	1.01997	-0.0803402	-0.86016	1.16913	-1.20561	-0.290683	-1.1125	-0.942263	-1.23756	-0.427171	-1.14802	-0.993818	0.971273	0.981973	1.02917	1.06222	-0.405272	1.21311	-0.854897	-0.949484	-0.971565	0.893537	-1.17628	-0.242889	-1.07925	-0.885573	-1.20268	-0.244208	-1.11592	-0.967258	0.995065	0.971038	0.953142	0.884703	-0.399361	1.17967	-0.850801	-1.16092	-0.160735	0.406731	-1.20246	-0.574504	-1.1072	-0.852534
VNS20081	2x	18	-0.773555	0.998139	-0.773555	0.998139	0.0355516	-0.842947	1.20084	-1.23357	0.215866	-1.103	-0.781747	-1.26912	0.215277	-1.1419	-0.809322	0.956365	0.939099	0.976236	0.996098	-0.288699	1.23987	-0.82551	-1.04408	-0.656873	0.590278	-1.20864	-0.148768	-1.06125	-0.870718	-1.25239	0.0790514	-1.11027	-0.86938	0.983798	0.982043	0.969439	0.976473	-0.353582	1.23137	-0.84364	-1.00776	-0.820229	1.11915	-1.23528	-0.365502	-1.09761	-0.788082
VNS20081	2x	18	-0.75497	0.940914	-0.75497	0.940914	0.0458708	-0.822035	1.14961	-1.20029	0.600714	-1.05282	-0.587195	-1.21739	1.037	-1.07471	-0.54126	0.916188	0.880986	0.888251	0.903576	-0.234322	1.17696	-0.793502	-1.04484	-0.146439	0.164349	-1.17531	0.00612134	-1.00291	-0.757794	-1.21707	0.695163	-1.04432	-0.673591	0.930505	0.941166	0.950722	1.02782	-0.356739	1.19141	-0.826646	-0.872017	-0.965448	1.37217	-1.19167	-0.134892	-1.03528	-0.61669
VNS20081	2x	20	-0.877829	1.07818	-0.877829	1.07818	-0.309062	-0.929684	1.30456	-1.27152	-0.0433886	-1.15224	-0.908337	-1.32367	0.150026	-1.19542	-0.880874	1.04817	1.01183	0.999692	1.02428	-0.554294	1.30362	-0.909869	-1.22683	-0.358053	0.671689	-1.33654	-0.474012	-1.16421	-1.01873	-1.39155	-0.208253	-1.21743	-1.02732	1.08404	1.0933	1.08278	1.12072	-0.60414	1.36359	-0.934793	-1.09016	-0.579333	1.02704	-1.34424	-0.491185	-1.1885	-0.909444
VNS20081	2x	20	-0.847917	1.05874	-0.847917	1.05874	-0.16966	-0.907451	1.2943	-1.31531	0.781283	-1.16874	-0.667871	-1.3574	1.29357	-1.2051	-0.616709	1.03641	0.997387	0.964722	0.968403	-0.362178	1.3219	-0.873959	-1.36733	0.128872	0.152443	-1.36138	0.0520167	-1.15803	-0.903908	-1.41648	0.769713	-1.21701	-0.878554	1.0614	1.08404	1.09498	1.13892	-0.50001	1.3808	-0.918013	-1.00838	-0.833148	1.24722	-1.3546	-0.00341419	-1.17346	-0.691966
VNS20081	2x	20	-0.881668	1.10612	-0.881668	1.10612	-0.364875	-0.938313	1.32167	-1.25902	-0.313123	-1.16505	-0.997972	-1.32874	-0.431578	-1.22327	-1.06648	1.06442	1.03561	1.0483	1.05306	-0.639573	1.32449	-0.929419	-1.12121	-0.92609	1.19363	-1.33835	-0.378649	-1.19954	-1.08558	-1.38872	-0.428177	-1.25232	-1.13057	1.10463	1.08456	1.06594	0.925271	-0.563408	1.36575	-0.926508	-1.31396	0.174302	0.140067	-1.3405	-0.689552	-1.21788	-1.03826
VNS20081	2x	24	-0.922188	1.15164	-0.922188	1.15164	-0.416451	-0.973982	1.42846	-1.47233	0.393213	-1.28471	-0.903351	-1.5261	0.504045	-1.34006	-0.938596	1.12406	1.08166	1.08056	1.1671	-0.507356	1.48223	-0.942502	-1.38441	0.229814	0.270188	-1.41185	-0.241656	-1.2222	-1.11371	-1.48552	0.131173	-1.29487	-1.12446	1.16136	1.15715	1.17002	1.20085	-0.711146	1.46268	-0.981159	-1.12466	-0.678495	1.39818	-1.45728	-0.346053	-1.26931	-0.997246
VNS20081	2x	24	-0.946197	1.2378	-0.946197	1.2378	-0.508019	-1.00208	1.50765	-1.5368	-0.494677	-1.34018	-1.17787	-1.62019	-0.879488	-1.4164	-1.35416	1.21861	1.25718	1.30094	1.39592	-0.69222	1.58776	-0.993921	-1.11389	-0.776895	1.26489	-1.46235	-0.811604	-1.28086	-1.32442	-1.54012	-0.978406	-1.35832	-1.36846	1.23923	1.21602	1.21306	1.141	-0.71932	1.51891	-0.989705	-1.43051	0.00743956	0.505847	-1.51411	-0.832105	-1.32352	-1.32398
VNS20081	2x	24	-0.943656	1.20062	-0.943656	1.20062	-0.530434	-0.994437	1.46515	-1.50022	-0.165536	-1.31165	-1.07606	-1.57208	-0.359921	-1.37898	-1.20248	1.18875	1.18016	1.21352	1.28602	-0.666302	1.53679	-0.97929	-1.19907	-0.395639	0.911588	-1.43176	-0.635956	-1.24373	-1.22101	-1.51248	-0.557151	-1.32223	-1.24769	1.22338	1.21908	1.2105	1.25978	-0.777535	1.49232	-0.994535	-1.2396	-0.520991	1.25092	-1.49035	-0.605957	-1.29736	-1.15073
VNS20081	2x	2	1.30008	-1.10459	1.30008	-1.10459	1.49873	1.18599	-1.16532	1.19245	0.233177	1.20515	0.655209	1.19109	0.0413919	1.21669	0.912961	-1.19972	-1.22961	-1.17868	-1.17206	1.02638	-1.19176	1.07348	1.43581	-0.905679	-0.455662	1.18892	0.340463	1.2052	0.765505	1.19043	0.186368	1.22009	1.02254	-1.13852	-1.10715	-1.05516	-1.0371	1.23638	-1.19582	1.15181	1.2416	-0.759391	-0.0111571	1.14617	0.290292	1.17227	0.510098
VNS20081	2x	2	1.22457	-1.04059	1.22457	-1.04059	1.39264	1.09008	-1.12742	1.12375	-0.300085	1.12633	0.352727	1.13062	-0.132422	1.14581	0.779113	-1.11655	-1.12771	-1.0758	-1.1245	0.969251	-1.13176	0.979606	1.32932	-0.754414	-0.536369	1.13799	0.163566	1.13474	0.682094	1.14767	0.102544	1.15875	0.934658	-1.07153	-1.07254	-1.09805	-1.1924	1.16374	-1.15093	1.06582	1.13251	-0.156996	-0.489328	1.07409	0.155142	1.09993	0.296422
VNS20081	2x	2	1.2012	-1.16959	1.2012	-1.16959	1.33792	1.14337	-1.20908	1.21156	-0.00535817	1.22046	0.754067	1.22632	0.106728	1.24875	1.02674	-1.23319	-1.26386	-1.21262	-1.21888	0.822852	-1.23304	1.01974	1.51895	-0.523061	-0.621916	1.18979	0.1781	1.20371	0.74864	1.20928	0.297919	1.23743	1.13049	-1.18808	-1.11332	-1.02463	-0.949933	0.949246	-1.22227	1.05989	1.37815	-0.916547	0.125652	1.18205	0.291702	1.19762	0.568719
VNS20081	2x	4	1.00716	-0.885836	1.00716	-0.885836	0.932926	1.02004	-0.774625	0.825018	1.0171	0.89594	0.736858	0.787252	0.311767	0.856706	0.718364	-0.928299	-0.931094	-0.897912	-0.885901	0.781789	-0.803146	1.01837	0.909024	-0.683284	-0.188726	0.770435	1.05476	0.845194	0.788915	0.739182	0.56356	0.815792	0.848999	-0.860328	-0.77993	-0.65073	-0.454241	0.984755	-0.758941	1.02494	0.886447	-0.534398	0.0856318	0.855275	0.734338	0.939814	0.543635
VNS20081	2x	4	0.886318	-0.802448	0.886318	-0.802448	0.807057	0.934595	-0.701809	0.719757	0.626057	0.780905	0.601246	0.694197	0.405587	0.749748	0.716848	-0.827444	-0.826003	-0.793264	-0.754788	0.790658	-0.709455	0.93896	0.774096	-0.623093	-0.160625	0.679201	1.16818	0.737094	0.851049	0.65299	0.783037	0.7125	0.873699	-0.782922	-0.64474	-0.499719	-0.363829	0.975721	-0.669788	0.941437	0.747672	-0.302305	-0.0654302	0.761203	0.526641	0.820549	0.465266
VNS20081	2x	4	0.8758	-0.856948	0.8758	-0.856948	0.781691	0.955998	-0.752215	0.789365	0.846589	0.856337	0.720421	0.761445	0.553602	0.828019	0.836226	-0.898298	-0.896633	-0.867484	-0.801025	0.690641	-0.780672	0.923821	0.911207	-0.565366	-0.182842	0.694058	0.91733	0.774855	0.805809	0.677889	0.815427	0.761401	0.898848	-0.825465	-0.734693	-0.635444	-0.45842	0.865664	-0.707357	0.899885	0.946176	-0.585772	0.245357	0.823368	0.654669	0.899694	0.669314
VNS20081	2x	6	0.925175	-1.64275	0.925175	-1.64275	-0.785973	1.41203	-1.38314	1.37049	2.14428	1.4664	1.58667	1.2869	0.697913	1.38687	1.3523	-1.5247	-1.42957	-1.36729	-1.35003	0.763171	-1.30413	1.4592	1.25533	1.50571	-0.82692	1.36741	1.7967	1.45929	1.48042	1.28868	0.790937	1.38277	1.40247	-1.54192	-1.45564	-1.35948	-1.33316	0.869225	-1.29847	1.46218	1.27551	1.64582	-1.6248	1.42766	1.22295	1.51027	1.50583
VNS20081	2x	6	0.592183	-1.56948	0.592183	-1.56948	-1.24843	1.10818	-1.31999	1.26303	2.14784	1.34978	1.61216	1.21249	0.925364	1.30362	1.34371	-1.43404	-1.3273	-1.23943	-1.17737	0.462689	-1.23568	1.14667	1.33605	1.78337	-0.8365	1.26663	1.69164	1.35518	1.44556	1.21375	0.879668	1.30568	1.33309	-1.45967	-1.37637	-1.26378	-1.13221	0.491739	-1.22865	1.14578	1.28256	1.77593	-1.70616	1.32524	1.26404	1.40332	1.50001
VNS20081	2x	6	0.840693	-1.61367	0.840693	-1.61367	-0.927617	1.31407	-1.33412	1.28816	2.31982	1.37982	1.75607	1.22116	0.946525	1.31732	1.40317	-1.48855	-1.38624	-1.30883	-1.27029	0.91411	-1.23967	1.36911	1.26349	1.62633	-0.829837	1.28843	1.90196	1.38073	1.56356	1.22086	0.878506	1.31485	1.38898	-1.50088	-1.42791	-1.29993	-1.21252	0.995286	-1.23163	1.36525	1.25643	1.67582	-1.63626	1.34118	1.3577	1.42219	1.63411
VNS20081	2x	8	-0.10344	-0.22065	-0.10344	-0.22065	-0.238783	-0.0114731	-0.408974	0.535322	-0.670373	0.453725	0.0258082	0.534268	-0.30859	0.458487	0.150365	-0.263253	-0.295463	-0.321709	-0.35212	-0.478112	-0.502775	-0.0141375	0.2994	-0.668695	0.493301	0.416426	-0.0937745	0.32474	0.560555	0.444166	0.474606	0.362171	0.474272	-0.220173	-0.185479	-0.112791	-0.139482	-0.247831	-0.427677	0.00605286	0.282931	0.539144	-0.601693	0.665529	-0.280843	0.560095	0.123006
VNS20081	2x	8	-0.116816	-0.245068	-0.116816	-0.245068	-0.25111	-0.0120708	-0.415195	0.549803	-0.792136	0.471068	0.0779616	0.556276	-0.0992893	0.486719	0.264075	-0.278089	-0.318905	-0.33395	-0.336889	-0.469815	-0.523233	-0.0167749	0.369444	-0.532033	0.414219	0.429204	-0.282482	0.350518	0.521878	0.459499	0.479484	0.391179	0.52614	-0.230243	-0.198638	-0.129229	-0.0270798	-0.296701	-0.439725	-0.0147615	0.394061	0.0788519	-0.0798927	0.646099	-0.424379	0.541528	0.137312
VNS20081	2x	8	-0.208227	-0.308203	-0.208227	-0.308203	-0.442971	-0.0565625	-0.442468	0.533965	-0.467073	0.459628	0.348163	0.560203	0.25384	0.488356	0.494847	-0.309476	-0.322319	-0.31314	-0.321245	-0.567341	-0.539434	-0.0605199	0.432546	0.0124772	0.135522	0.418057	-0.028452	0.346433	0.53126	0.455936	0.62683	0.394402	0.650232	-0.270632	-0.185453	-0.101604	0.025799	-0.476625	-0.448258	-0.0810423	0.501234	0.0843835	-0.0135552	0.624382	-0.32711	0.523995	0.333944
VNS20081	2x	10	-0.559989	0.330295	-0.559989	0.330295	-0.731548	-0.524272	0.046155	0.0798363	-1.13539	-0.123534	-0.595114	0.107885	-0.899286	-0.092949	-0.528233	0.322138	0.296319	0.260455	0.170614	-0.82288	-0.049176	-0.521965	-0.342984	-0.490807	0.630639	-0.0021053	-0.530268	-0.21082	-0.248385	0.0477923	-0.338551	-0.159458	-0.32367	0.320627	0.315935	0.331545	0.12596	-0.681294	-0.00508444	-0.49448	-0.364189	0.917793	-0.776432	0.0692339	-0.818304	-0.161983	-0.524968
VNS20081	2x	10	-0.597113	0.290193	-0.597113	0.290193	-0.697983	-0.538678	0.128251	-0.0616849	-0.522333	-0.197334	-0.302022	-0.0168156	0.249859	-0.152873	-0.192737	0.323519	0.317873	0.29212	0.238223	-0.72852	0.0467346	-0.525334	-0.380171	0.329996	0.00298916	-0.135347	-0.487753	-0.248198	-0.289621	-0.0941633	0.217544	-0.201745	-0.193489	0.302854	0.337762	0.357219	0.429802	-0.752825	0.115706	-0.543318	-0.16466	0.223332	-0.00507968	-0.0732597	-0.635994	-0.22481	-0.366299
VNS20081	2x	10	-0.549499	0.315292	-0.549499	0.315292	-0.628753	-0.518414	0.0933682	-0.000980979	-0.844917	-0.170535	-0.466204	0.0373938	-0.372117	-0.13289	-0.383751	0.32137	0.298328	0.273791	0.188494	-0.705474	0.00788495	-0.512659	-0.353852	-0.234869	0.408709	-0.0772572	-0.474095	-0.238124	-0.255684	-0.0318543	-0.019729	-0.193112	-0.27822	0.31184	0.345034	0.352247	0.374203	-0.654845	0.065682	-0.511765	-0.233189	0.197269	0.0217385	-0.0409448	-0.70876	-0.222765	-0.396046
VNS20081	2x	12	-0.726812	0.501361	-0.726812	0.501361	-1.08811	-0.685387	0.312235	-0.287728	-0.823201	-0.444033	-0.587683	-0.253413	-0.483105	-0.411826	-0.580039	0.557133	0.562653	0.55078	0.51204	-0.940662	0.286392	-0.679245	-0.572077	0.118057	0.475363	-0.33196	-0.21176	-0.485211	-0.262511	-0.287905	-0.0274082	-0.443905	-0.421698	0.519417	0.519783	0.503944	0.356447	-0.895533	0.311811	-0.668917	-0.54229	1.08994	-0.736089	-0.264907	-0.525343	-0.435197	-0.466682
VNS20081	2x	12	-0.725767	0.380642	-0.725767	0.380642	-1.0947	-0.651909	0.300375	-0.33613	0.376587	-0.408398	0.163282	-0.289293	1.29546	-0.369145	0.0368734	0.453267	0.47661	0.491475	0.492145	-0.858158	0.295121	-0.638092	-0.521327	0.800122	-0.082167	-0.387762	0.213079	-0.440584	-0.0290796	-0.352553	1.11097	-0.406712	-0.040014	0.420622	0.441889	0.511504	0.587163	-0.925904	0.355961	-0.663972	-0.318009	0.679346	-0.253527	-0.377107	0.00437441	-0.437454	-0.0743337
VNS20081	2x	12	-0.72838	0.455282	-0.72838	0.455282	-1.12147	-0.668964	0.306394	-0.299197	-0.313322	-0.419618	-0.377524	-0.263875	0.0907066	-0.386472	-0.384514	0.519861	0.536084	0.526709	0.501312	-0.912898	0.286613	-0.654731	-0.570482	0.480814	0.201847	-0.346929	-0.163172	-0.445073	-0.31125	-0.315481	0.163649	-0.417111	-0.368241	0.485341	0.498831	0.53323	0.586562	-0.94669	0.33286	-0.665741	-0.411251	0.64192	-0.202624	-0.317429	-0.349668	-0.434432	-0.364343
VNS20081	2x	14	-0.798111	0.656791	-0.798111	0.656791	-0.905669	-0.782851	0.573469	-0.604332	-0.485759	-0.70376	-0.668153	-0.582666	-0.0038387	-0.68364	-0.632137	0.723545	0.749799	0.751959	0.722637	-0.823656	0.595481	-0.777705	-0.758936	0.13228	0.42108	-0.646275	0.229118	-0.728625	-0.255107	-0.607812	0.637234	-0.698741	-0.412245	0.660613	0.672428	0.674482	0.476818	-0.750413	0.609992	-0.763797	-0.813885	1.4723	-1.42256	-0.657753	-0.389692	-0.734584	-0.536093
VNS20081	2x	14	-0.810133	0.65178	-0.810133	0.65178	-0.938039	-0.785949	0.599622	-0.6237	-0.0271104	-0.693166	-0.476595	-0.594287	0.569983	-0.668263	-0.491215	0.719758	0.74631	0.744162	0.72644	-0.857471	0.597091	-0.777687	-0.764561	0.380414	0.254871	-0.674664	0.176055	-0.711016	-0.384976	-0.643883	0.690579	-0.686299	-0.464579	0.671139	0.687671	0.707384	0.706554	-0.850823	0.640075	-0.783168	-0.688405	1.00071	-0.760312	-0.693599	-0.298418	-0.734665	-0.467025
VNS20081	2x	14	-0.811107	0.583615	-0.811107	0.583615	-0.94639	-0.770976	0.595411	-0.668056	0.886998	-0.677945	0.0803233	-0.627009	1.86776	-0.645186	-0.0269183	0.656971	0.693283	0.713076	0.722164	-0.81844	0.612137	-0.761524	-0.721752	0.721112	-0.0105406	-0.712223	0.665473	-0.686243	-0.0591769	-0.68849	1.76642	-0.666936	-0.111082	0.614465	0.640785	0.683758	0.721758	-0.861835	0.673118	-0.780702	-0.591966	0.831335	-0.532649	-0.754581	0.121022	-0.714144	-0.256426
VNS20081	2x	16	-0.713784	0.86689	-0.713784	0.86689	-0.0272639	-0.773898	0.907354	-0.968922	-0.229034	-0.958282	-0.845933	-0.969125	-0.0251651	-0.966203	-0.818078	0.858211	0.839824	0.860476	0.856894	-0.293261	0.950593	-0.764016	-0.885907	-0.397456	0.357415	-0.958976	0.0524324	-0.926098	-0.616424	-0.943341	0.295709	-0.928087	-0.667476	0.833414	0.781078	0.75825	0.519236	-0.299449	0.923961	-0.761564	-0.999847	0.388244	-0.381989	-0.97211	-0.440193	-0.95441	-0.699841
VNS20081	2x	16	-0.691255	0.821701	-0.691255	0.821701	0.04082	-0.747174	0.897638	-0.946608	0.539389	-0.913373	-0.492256	-0.943793	0.870703	-0.919465	-0.516412	0.809603	0.779654	0.763189	0.768428	-0.221049	0.922172	-0.728864	-0.925615	-0.106579	0.0892129	-0.934631	0.268851	-0.879253	-0.501341	-0.935578	0.838462	-0.888704	-0.515512	0.799368	0.803749	0.797776	0.749686	-0.307094	0.919448	-0.748558	-0.8198	-0.34008	0.425336	-0.971899	-0.248065	-0.919754	-0.558851
VNS20081	2x	16	-0.695941	0.792259	-0.695941	0.792259	0.0504863	-0.741696	0.898665	-0.975381	0.773459	-0.908666	-0.302357	-0.960464	1.35774	-0.903903	-0.301948	0.793813	0.752175	0.707492	0.712487	-0.170653	0.925884	-0.715196	-1.00809	0.396354	-0.306503	-0.975942	0.185575	-0.866883	-0.438438	-0.979239	1.20101	-0.877104	-0.386459	0.788223	0.794651	0.825485	0.881303	-0.327038	0.951022	-0.756468	-0.705224	-0.600431	0.739397	-0.982113	-0.0446522	-0.893224	-0.446277
VNS20081	2x	18	-0.78533	1.06997	-0.78533	1.06997	0.0442253	-0.863119	1.22582	-1.20359	-0.236238	-1.10712	-1.02541	-1.24999	-0.452935	-1.15021	-1.07127	1.00196	0.998539	1.00598	1.01846	-0.389167	1.23554	-0.857894	-0.989879	-1.17636	1.02304	-1.22698	-0.472643	-1.11209	-1.08893	-1.25549	-0.386747	-1.14682	-1.07851	1.03997	1.00772	0.971683	0.879764	-0.333424	1.231	-0.851898	-1.19069	-0.148952	0.314272	-1.23868	-0.624963	-1.12929	-1.06634
VNS20081	2x	18	-0.783342	0.991342	-0.783342	0.991342	0.0567517	-0.854575	1.19008	-1.23112	0.705386	-1.10009	-0.556403	-1.23944	1.23091	-1.11726	-0.578045	0.962402	0.923535	0.897376	0.921854	-0.218995	1.20054	-0.823107	-1.21738	0.115131	-0.0302935	-1.23452	-0.00670975	-1.06994	-0.78044	-1.2707	0.758283	-1.11243	-0.74457	0.988593	0.992118	0.975252	1.01877	-0.376287	1.2411	-0.866625	-0.891441	-1.02876	1.33155	-1.23726	-0.0997842	-1.08791	-0.589484
VNS20081	2x	18	-0.780584	1.03096	-0.780584	1.03096	0.0823784	-0.858378	1.21857	-1.21635	0.309452	-1.10287	-0.645774	-1.25353	0.344532	-1.14049	-0.782345	0.980272	0.931932	0.932292	0.97222	-0.29025	1.23065	-0.841728	-1.10388	-0.612242	0.575214	-1.23298	-0.206697	-1.09024	-0.886302	-1.27468	0.181341	-1.13217	-0.877397	1.01761	0.995951	1.00796	1.05262	-0.355286	1.25117	-0.86675	-0.981217	-0.962748	1.25934	-1.25168	-0.384978	-1.11881	-0.819189
VNS20081	2x	20	-0.838923	1.02208	-0.838923	1.02208	-0.14061	-0.893707	1.27516	-1.3095	1.11823	-1.16059	-0.52582	-1.34719	1.61477	-1.19353	-0.550826	1.00293	0.951483	0.900082	0.921433	-0.299993	1.30984	-0.857446	-1.35258	0.3566	-0.090544	-1.30792	0.275308	-1.11824	-0.749022	-1.36834	1.05465	-1.17726	-0.748735	1.03388	1.05483	1.05495	1.1526	-0.499649	1.34173	-0.906557	-0.957326	-0.933662	1.42102	-1.32358	-0.00587389	-1.15283	-0.682327
VNS20081	2x	20	-0.880962	1.11319	-0.880962	1.11319	-0.340117	-0.93713	1.31962	-1.28742	-0.076726	-1.17708	-0.902695	-1.3452	-0.221131	-1.2322	-1.02456	1.0682	1.0637	1.07562	1.06649	-0.607457	1.33164	-0.928056	-1.05502	-0.818179	1.06353	-1.32763	-0.311487	-1.18214	-1.04376	-1.37165	-0.237987	-1.23446	-1.08052	1.11499	1.10493	1.06741	1.01404	-0.590759	1.34468	-0.930672	-1.2368	-0.0426103	0.458131	-1.35445	-0.606583	-1.21095	-1.00039
VNS20081	2x	20	-0.840534	1.02921	-0.840534	1.02921	-0.229601	-0.895739	1.25637	-1.26142	0.48972	-1.14179	-0.736717	-1.30785	0.555094	-1.18563	-0.80665	0.981783	0.959662	0.923672	0.969398	-0.425224	1.2839	-0.871869	-1.21067	-0.1276	0.361974	-1.27185	0.00117278	-1.12156	-0.928239	-1.32339	0.401207	-1.17448	-0.912924	1.02991	1.033	1.04394	1.10394	-0.55491	1.30098	-0.905475	-0.985575	-0.782929	1.32554	-1.31052	-0.331999	-1.15788	-0.865721
VNS20081	2x	24	-0.919236	1.13382	-0.919236	1.13382	-0.516783	-0.963205	1.40219	-1.4442	-0.103263	-1.26262	-1.03875	-1.50953	-0.281867	-1.32442	-1.11192	1.1354	1.13672	1.15586	1.25622	-0.639756	1.47248	-0.945692	-1.17343	-0.252853	0.782139	-1.38394	-0.55668	-1.20549	-1.22101	-1.46085	-0.336523	-1.27836	-1.18774	1.14999	1.15919	1.14888	1.18296	-0.747354	1.43917	-0.963424	-1.18606	-0.445775	1.12315	-1.42798	-0.55836	-1.24742	-1.08442
VNS20081	2x	24	-0.922152	1.10284	-0.922152	1.10284	-0.468396	-0.964388	1.40425	-1.47834	0.480668	-1.25854	-0.7632	-1.52671	0.80104	-1.30529	-0.809694	1.07877	1.06518	1.11078	1.22329	-0.545854	1.47366	-0.937162	-1.28455	0.307906	0.244563	-1.42267	-0.215617	-1.19638	-1.11692	-1.49778	0.405023	-1.2667	-1.05181	1.12001	1.12698	1.14975	1.21279	-0.74212	1.46786	-0.977377	-1.0642	-0.688665	1.46436	-1.4389	-0.187484	-1.22641	-0.836724
VNS20081	2x	24	-0.946459	1.21534	-0.946459	1.21534	-0.542307	-0.995456	1.50519	-1.53839	-0.460605	-1.32849	-1.2474	-1.62014	-0.680014	-1.4082	-1.33567	1.20935	1.237	1.31697	1.381	-0.730881	1.58421	-0.990044	-1.08621	-0.775439	1.29115	-1.45885	-0.628301	-1.26894	-1.3151	-1.53767	-0.708336	-1.34707	-1.34763	1.23105	1.21698	1.21077	1.12951	-0.741142	1.51451	-0.981983	-1.45012	0.177426	0.32754	-1.49996	-0.731783	-1.30728	-1.28811
VNS20081	4x	2	1.56317	-0.955428	1.56317	-0.955428	2.17678	1.24582	-1.07785	1.02028	-0.191971	1.02668	0.444975	1.06657	-0.476229	1.0921	0.606487	-1.15139	-1.09973	-0.915717	-0.884009	1.27993	-1.08136	1.03466	1.83059	-1.62213	-0.429235	1.088	0.276101	1.09827	0.784077	1.10816	-0.198517	1.13538	0.8065	-1.02177	-1.05437	-1.18906	-1.50863	1.57392	-1.11754	1.2276	1.07963	-0.201276	-0.667716	0.845186	0.00511397	0.849253	0.290757
VNS20081	4x	2	1.30736	-0.986025	1.30736	-0.986025	2.20539	1.09854	-1.04121	0.973464	0.179048	0.962003	0.8941	1.04893	0.10009	1.05383	0.840756	-1.10705	-1.08472	-0.993878	-0.963348	1.24915	-1.06722	0.915925	1.71312	-0.704677	-0.831201	1.0102	0.30166	1.00767	0.691157	1.05782	0.223617	1.07252	0.938532	-1.02033	-0.968981	-0.924551	-0.898621	1.34614	-1.07423	0.98154	1.31603	-1.54578	0.310771	0.783422	0.213324	0.774274	0.519112
VNS20081	4x	2	1.50794	-1.01211	1.50794	-1.01211	2.29038	1.2299	-1.09418	1.03756	0.0286054	1.03284	0.689311	1.0983	-0.0807978	1.1077	0.794356	-1.17363	-1.13667	-1.00961	-0.998802	1.31689	-1.11478	1.02366	1.80407	-1.22624	-0.636653	1.08805	0.147766	1.09212	0.713756	1.12486	0.215061	1.1423	0.96308	-1.06087	-1.02482	-1.00588	-0.992459	1.48295	-1.13874	1.13662	1.30464	-1.50351	0.214025	0.827987	0.139053	0.832573	0.303209
VNS20081	4x	4	3.22497	-1.49729	3.22497	-1.49729	3.32073	2.5173	-1.39979	1.39842	1.70131	1.46846	1.06818	1.36957	0.431254	1.44717	1.32489	-1.64435	-1.69953	-1.70836	-1.72414	2.93732	-1.3961	2.3673	1.79956	-0.903819	-1.13818	1.35149	1.59394	1.43895	1.17834	1.33638	0.524379	1.41934	1.27916	-1.53417	-1.59181	-1.61468	-1.59932	3.24493	-1.37561	2.39335	1.66454	-1.16436	-0.243814	1.3901	2.04972	1.47824	1.30881
VNS20081	4x	4	3.48352	-1.61187	3.48352	-1.61187	3.10866	2.77243	-1.45499	1.44503	1.87125	1.55104	1.34821	1.3882	0.463971	1.49577	1.43607	-1.7305	-1.73782	-1.7672	-1.9272	3.12688	-1.41742	2.70223	1.7493	-0.564528	-1.22733	1.46683	1.96439	1.57049	1.74556	1.39986	0.598243	1.5022	1.5112	-1.70049	-1.84183	-1.96119	-2.11618	3.46014	-1.4317	2.82075	1.46884	-0.0105888	-0.987607	1.463	2.32141	1.57923	1.6951
VNS20081	4x	4	3.4807	-1.63751	3.4807	-1.63751	3.25899	2.76746	-1.51085	1.5196	1.53645	1.61421	1.40085	1.46185	0.41744	1.5587	1.38936	-1.77615	-1.82091	-1.88805	-1.93017	2.89492	-1.49	2.65843	1.81674	-0.821771	-1.15749	1.51727	1.98382	1.6195	1.67868	1.47142	0.503619	1.56429	1.44484	-1.70081	-1.80036	-1.839	-1.82735	3.15936	-1.50603	2.75845	1.57929	-0.580918	-0.593623	1.53387	1.82439	1.63553	1.5545
VNS20081	4x	6	2.82462	-1.21227	2.82462	-1.21227	2.78162	2.12443	-1.07021	1.04195	1.97688	1.11122	1.1976	0.998385	0.566781	1.05988	1.1967	-1.32491	-1.38582	-1.41584	-1.48788	2.83262	-1.01088	2.11453	0.971628	-0.405366	-1.20293	1.05038	1.56645	1.11879	1.2198	1.01156	0.545325	1.06871	1.19371	-1.30961	-1.42058	-1.44216	-1.51296	3.01585	-1.02295	2.13782	1.05157	-0.272826	-0.356229	1.11758	2.31881	1.17309	1.70402
VNS20081	4x	6	3.11777	-1.39671	3.11777	-1.39671	3.01827	2.34337	-1.16905	1.13	1.96131	1.22329	2.07907	1.08862	1.50137	1.17904	1.79992	-1.49918	-1.56642	-1.58534	-1.56822	3.60998	-1.1037	2.40204	1.14249	-0.278963	-1.26027	1.10455	2.01426	1.21783	1.71024	1.07456	1.37302	1.16925	1.64555	-1.45141	-1.58107	-1.63797	-1.57381	3.83271	-1.09511	2.39319	1.23562	-0.730051	-0.13622	1.18719	2.07577	1.28601	2.15934
VNS20081	4x	6	2.24535	-1.02297	2.24535	-1.02297	2.04969	1.75941	-0.888769	0.859226	1.80453	0.935031	1.22316	0.828285	0.676463	0.893957	1.1131	-1.06035	-1.07962	-1.12967	-1.16282	2.01302	-0.849128	1.74558	0.844573	0.0206328	-1.17277	0.898762	1.7827	0.95733	1.33797	0.849507	0.788042	0.905107	1.1604	-1.1358	-1.29867	-1.38896	-1.40446	2.19796	-0.8643	1.80072	0.80073	0.641992	-0.691824	0.91254	1.86984	1.00987	1.47773
VNS20081	4x	8	1.79706	-0.74644	1.79706	-0.74644	1.89676	1.39292	-0.571404	0.445958	1.8433	0.590217	1.308	0.425992	1.14997	0.570262	1.26608	-0.775009	-0.733819	-0.751088	-0.802718	2.04612	-0.459946	1.33264	0.639152	0.0383874	-1.09886	0.525526	1.50612	0.633073	1.31096	0.493809	1.22069	0.604041	1.2076	-0.810892	-0.939963	-0.977715	-0.982691	2.15277	-0.508664	1.3852	0.668288	-0.048624	-0.0992813	0.562965	1.89155	0.685396	1.38996
VNS20081	4x	8	2.20355	-0.881138	2.20355	-0.881138	2.50096	1.64591	-0.7594	0.694624	1.02962	0.790623	1.36518	0.694316	0.884446	0.785166	1.21118	-0.980198	-0.959035	-0.927488	-0.93552	2.26939	-0.71821	1.54595	1.00238	-0.31116	-1.08626	0.731449	1.60528	0.812063	1.33056	0.709315	1.10107	0.799417	1.09779	-0.967624	-1.07874	-1.14567	-1.07724	2.37073	-0.726089	1.591	0.984956	-0.814178	0.222237	0.770178	1.50962	0.865537	1.57701
VNS20081	4x	8	2.17177	-1.03199	2.17177	-1.03199	2.55418	1.70907	-0.894676	0.842722	1.4105	0.909238	1.92459	0.843189	1.08076	0.901442	1.46165	-1.12946	-1.16319	-1.12911	-1.09248	2.24328	-0.869005	1.67175	0.926073	0.108874	-1.33466	0.852405	1.36767	0.905784	1.73146	0.852208	1.21533	0.899805	1.43918	-1.09434	-1.15614	-1.10648	-1.0388	2.32773	-0.875515	1.6411	1.07783	-0.935577	0.226513	0.862951	1.54454	0.943937	1.87386
VNS20081	4x	10	1.13973	-0.60792	1.13973	-0.60792	1.14169	0.944787	-0.461332	0.375777	1.10119	0.476358	1.25265	0.345101	1.00091	0.440832	0.869476	-0.654064	-0.633528	-0.562739	-0.507623	1.59254	-0.36143	1.02256	0.337814	0.0698887	-0.79859	0.426567	1.57458	0.487766	1.23919	0.392017	1.39859	0.459738	0.982996	-0.651784	-0.694239	-0.718689	-0.7643	1.63087	-0.393419	0.989116	0.480502	-0.180971	0.103224	0.464737	1.21134	0.55938	1.25005
VNS20081	4x	10	0.914738	-0.592641	0.914738	-0.592641	1.47521	0.77308	-0.476893	0.412603	0.764457	0.453916	0.65357	0.428221	0.658094	0.471942	0.858521	-0.644719	-0.626971	-0.571518	-0.559806	1.2675	-0.447471	0.777988	0.568704	0.213761	-0.980436	0.435527	0.852818	0.468841	0.660143	0.4436	0.550925	0.486493	0.773876	-0.610785	-0.576416	-0.489906	-0.346683	1.1467	-0.455563	0.692201	0.811584	-1.65917	1.04881	0.462123	0.941083	0.507726	0.84464
VNS20081	4x	10	1.05697	-0.567511	1.05697	-0.567511	1.33096	0.887451	-0.458142	0.398661	1.22315	0.461176	1.11237	0.385936	0.996139	0.440627	0.961886	-0.601955	-0.595129	-0.589501	-0.59177	1.47529	-0.401666	0.910131	0.440801	0.0204763	-0.836847	0.444806	1.56085	0.479309	1.18824	0.418732	1.40873	0.458982	1.0872	-0.595753	-0.588818	-0.573288	-0.513543	1.43629	-0.422533	0.855149	0.645481	-1.10227	0.71977	0.493719	1.23464	0.556146	1.16592
VNS20081	4x	12	0.629582	-0.580474	0.629582	-0.580474	1.10879	0.579155	-0.579508	0.560575	0.990274	0.590422	1.12583	0.584874	1.1545	0.615941	1.10538	-0.692077	-0.729461	-0.754858	-0.728881	0.709695	-0.596556	0.556498	0.686523	-0.157837	-0.569476	0.472816	0.614599	0.515159	0.805506	0.505776	1.17246	0.549531	1.01778	-0.60337	-0.503695	-0.424945	-0.280364	0.710035	-0.523308	0.491271	0.86299	-1.54098	1.20284	0.6351	0.749047	0.683156	0.799346
VNS20081	4x	12	0.591288	-0.516168	0.591288	-0.516168	0.857657	0.518688	-0.56019	0.520139	0.460176	0.52498	0.945541	0.528672	0.505947	0.527358	0.825534	-0.600297	-0.595919	-0.607695	-0.667456	0.76165	-0.524251	0.521922	0.473192	-0.131075	-0.516231	0.513303	0.875315	0.496885	0.930831	0.535211	0.675282	0.514377	0.856063	-0.547021	-0.540693	-0.51362	-0.491859	0.744798	-0.530788	0.483674	0.628065	-0.734776	0.558537	0.622558	0.555532	0.631032	0.769195
VNS20081	4x	12	0.69523	-0.608198	0.69523	-0.608198	1.06584	0.639983	-0.611113	0.628473	0.731978	0.649546	1.14367	0.626773	0.694751	0.649128	0.956388	-0.701517	-0.728423	-0.725098	-0.733056	0.748994	-0.627283	0.635587	0.667245	-0.263514	-0.517124	0.592971	1.01418	0.609684	0.9615	0.601639	0.79882	0.626748	0.988535	-0.638986	-0.598513	-0.474227	-0.325238	0.712365	-0.606697	0.580522	0.853228	-1.50666	1.20973	0.695258	0.912536	0.721145	0.990271
VNS20081	4x	14	-0.0423263	-1.0075	-0.0423263	-1.0075	-1.46107	0.391225	-0.984006	0.957432	0.372693	0.987992	0.633296	0.950373	0.220196	0.988432	0.820104	-0.895388	-0.840347	-0.808936	-0.783244	-0.752724	-0.966722	0.369354	0.980898	1.57665	-0.602555	0.922517	0.274823	0.957129	0.616577	0.921111	0.17166	0.96154	0.811768	-0.931976	-0.876189	-0.764378	-0.597416	-0.870653	-0.936174	0.333555	1.09391	0.969726	-0.380837	0.998933	0.344653	1.02408	0.620997
VNS20081	4x	14	-0.0958378	-1.10807	-0.0958378	-1.10807	-1.62617	0.394859	-1.06949	1.04507	0.624306	1.07507	0.754585	1.04293	0.493114	1.0822	0.945396	-0.986552	-0.929622	-0.893159	-0.857895	-0.904561	-1.06229	0.356101	1.15722	1.71918	-0.614632	0.997142	0.437406	1.03727	0.672767	1.00343	0.375385	1.05085	0.892474	-1.01384	-0.956915	-0.846839	-0.641116	-1.04346	-1.02433	0.311011	1.25746	1.05628	-0.373689	1.09899	0.441989	1.12332	0.694109
VNS20081	4x	14	-0.014107	-1.00869	-0.014107	-1.00869	-1.42436	0.404432	-0.991232	0.963408	0.366589	0.982255	0.504372	0.957754	0.11627	0.982349	0.743746	-0.899484	-0.845399	-0.818574	-0.796207	-0.688818	-0.971973	0.391671	0.942078	1.58096	-0.632378	0.941374	0.408998	0.958829	0.585736	0.936475	0.173015	0.95977	0.786519	-0.923198	-0.869362	-0.766947	-0.639394	-0.794768	-0.947574	0.359335	1.05954	1.08138	-0.496642	1.01718	0.462469	1.03862	0.625718
VNS20081	4x	16	0.0753993	-0.597933	0.0753993	-0.597933	-0.170992	0.274922	-0.5787	0.619906	0.698558	0.641112	0.736582	0.610494	0.929031	0.645838	0.910285	-0.612135	-0.636499	-0.631324	-0.578867	-0.199139	-0.609032	0.253617	0.645031	0.288605	-0.185413	0.517675	0.707708	0.558436	0.767104	0.532095	1.07413	0.580204	0.937406	-0.578145	-0.547625	-0.399315	-0.243077	-0.162554	-0.54178	0.218699	0.757508	0.0177097	-0.0170619	0.734489	0.496303	0.741086	0.785866
VNS20081	4x	16	0.187913	-0.61024	0.187913	-0.61024	-0.140248	0.342268	-0.602954	0.654748	0.186074	0.669596	0.492624	0.626977	0.0966165	0.646167	0.517626	-0.614537	-0.624393	-0.636071	-0.674487	-0.0871926	-0.622912	0.344393	0.504981	0.182703	-0.174564	0.60392	0.240204	0.612334	0.665305	0.594756	0.615737	0.613335	0.743671	-0.574442	-0.526901	-0.408925	-0.34798	-0.0231595	-0.597028	0.350839	0.58534	0.354082	-0.369423	0.797247	0.354523	0.799001	0.490753
VNS20081	4x	16	0.192866	-0.667858	0.192866	-0.667858	-0.111312	0.372215	-0.676907	0.74809	0.512857	0.740087	0.54721	0.739685	0.731501	0.736129	0.854174	-0.691701	-0.711074	-0.719154	-0.698523	-0.0995971	-0.732952	0.378163	0.658857	0.244404	-0.204888	0.667968	0.434293	0.666475	0.617434	0.675285	0.772759	0.679731	0.872436	-0.646511	-0.591014	-0.484982	-0.291897	-0.0630659	-0.680477	0.352469	0.77199	0.0177315	-0.0437291	0.887521	0.306458	0.868718	0.516264
VNS20081	4x	18	-0.528935	0.360508	-0.528935	0.360508	-0.329625	-0.494019	0.208685	-0.159005	-0.425611	-0.265766	-0.252126	-0.133185	-0.0738988	-0.241511	-0.232896	0.29611	0.283102	0.274552	0.27783	-0.560111	0.154823	-0.501712	-0.282139	-0.529221	0.525021	-0.23688	-0.710888	-0.322884	-0.338517	-0.192941	-0.309674	-0.285132	-0.301456	0.359498	0.387588	0.392701	0.390938	-0.476219	0.201257	-0.499648	-0.265697	0.117863	-0.271023	-0.165557	-0.56344	-0.300893	-0.137616
VNS20081	4x	18	-0.557905	0.267144	-0.557905	0.267144	-0.452328	-0.506413	0.173118	-0.144288	-0.228468	-0.228076	-0.212833	-0.10563	0.557254	-0.185977	-0.0236659	0.254235	0.226463	0.204693	0.205105	-0.59678	0.119764	-0.509271	-0.240503	-0.00481682	0.167514	-0.223564	-0.450664	-0.275934	-0.134363	-0.180053	0.412889	-0.230625	-0.0620568	0.285787	0.293612	0.343627	0.362335	-0.576764	0.1844	-0.521773	-0.151939	0.0842543	-0.308678	-0.143334	-0.347087	-0.243325	0.122198
VNS20081	4x	18	-0.521239	0.390927	-0.521239	0.390927	-0.331276	-0.494258	0.219742	-0.157689	-0.98473	-0.24738	-0.711917	-0.145848	-0.637607	-0.236162	-0.500675	0.34068	0.324688	0.309172	0.290019	-0.627753	0.171914	-0.506493	-0.273545	-1.00847	0.847293	-0.243783	-0.67077	-0.332035	-0.313218	-0.195962	-0.351509	-0.287067	-0.353495	0.387589	0.396962	0.350299	0.156527	-0.427501	0.200952	-0.476101	-0.435381	0.863442	-1.10065	-0.14939	-0.782897	-0.27887	-0.413371
VNS20081	4x	20	-0.855985	0.651137	-0.855985	0.651137	-1.12405	-0.80036	0.693442	-0.684563	-0.0659858	-0.717331	-0.532172	-0.701337	0.153166	-0.731784	-0.582954	0.68657	0.668145	0.666529	0.647393	-0.90372	0.706463	-0.775026	-0.926015	0.732156	0.0996096	-0.753024	0.232307	-0.759048	-0.385206	-0.756402	0.360254	-0.766466	-0.542543	0.673825	0.689138	0.728474	0.63883	-0.904638	0.75016	-0.779258	-0.912163	1.4563	-1.57822	-0.714609	-0.457329	-0.75453	-0.56311
VNS20081	4x	20	-0.832013	0.653141	-0.832013	0.653141	-0.949994	-0.786061	0.727843	-0.72415	0.419031	-0.729111	-0.200467	-0.730145	0.903638	-0.736694	-0.328246	0.674003	0.642035	0.631213	0.620459	-0.804961	0.724599	-0.75834	-0.954851	0.833169	-0.0644012	-0.799572	0.24936	-0.768096	-0.454417	-0.804962	0.58604	-0.779349	-0.51537	0.686844	0.701623	0.732083	0.734994	-0.86737	0.792207	-0.780381	-0.779278	0.770187	-0.746921	-0.759805	-0.161348	-0.765305	-0.381568
VNS20081	4x	20	-0.803093	0.656855	-0.803093	0.656855	-0.69817	-0.777154	0.772584	-0.831899	1.1038	-0.778343	0.0130308	-0.82225	1.89452	-0.771237	-0.119583	0.659428	0.60655	0.583224	0.628065	-0.624349	0.797393	-0.749826	-0.963163	0.961709	-0.287402	-0.878894	0.501492	-0.788656	-0.417362	-0.885461	1.25622	-0.800702	-0.43187	0.69144	0.712671	0.740909	0.769921	-0.737095	0.861963	-0.78022	-0.7392	0.415745	-0.463918	-0.85274	0.144914	-0.783486	-0.226291
VNS20081	4x	24	-0.895877	1.12316	-0.895877	1.12316	-0.328234	-0.960613	1.44513	-1.50328	0.967466	-1.28695	-0.551622	-1.56226	1.25095	-1.34753	-0.696292	1.08155	0.980368	0.965105	1.10648	-0.407612	1.51712	-0.922064	-1.39785	0.342096	0.148068	-1.44745	0.0729633	-1.22502	-0.924796	-1.53758	0.632138	-1.31029	-0.96925	1.12197	1.12973	1.12994	1.14492	-0.605868	1.5138	-0.961558	-1.17184	-0.675433	1.26395	-1.46131	-0.104937	-1.25228	-0.764957
VNS20081	4x	24	-0.923608	1.18317	-0.923608	1.18317	-0.495421	-0.982151	1.48296	-1.54805	-0.0690866	-1.32843	-0.959811	-1.61972	-0.211581	-1.40282	-1.10307	1.16345	1.14825	1.15225	1.24044	-0.558321	1.5779	-0.956016	-1.27478	-0.0277442	0.606198	-1.4506	-0.161491	-1.26807	-1.02538	-1.53782	-0.196856	-1.35111	-1.12978	1.19167	1.1573	1.10527	0.986075	-0.679462	1.51809	-0.971476	-1.40023	0.0489062	0.390877	-1.48371	-0.597596	-1.29766	-1.04852
VNS20081	4x	24	-0.826726	1.05113	-0.826726	1.05113	0.0653929	-0.906297	1.4127	-1.53557	2.09815	-1.25436	0.00323882	-1.57505	2.76057	-1.30118	-0.20741	1.00512	0.876768	0.792367	0.894051	-0.066817	1.50971	-0.859192	-1.50346	0.709248	-0.394327	-1.48389	0.620161	-1.21249	-0.656286	-1.57255	1.45552	-1.29221	-0.669727	1.05988	1.06038	1.08726	1.11759	-0.339056	1.53781	-0.922662	-1.03138	-1.28077	1.70992	-1.48213	0.298849	-1.21885	-0.418514
VNS20081	4x	2	1.31143	-0.878944	1.31143	-0.878944	1.88966	1.06253	-0.95191	0.865045	0.0631563	0.874549	0.504468	0.917807	-0.0421029	0.936782	0.733561	-1.00272	-0.978822	-0.870514	-0.836684	1.21262	-0.934869	0.897396	1.52971	-0.84028	-0.711391	0.958076	0.402634	0.956976	0.783981	0.977528	0.0773855	0.992679	0.859677	-0.945253	-0.99592	-1.14381	-1.33278	1.38992	-0.984513	1.05055	0.926351	-0.100937	-0.605888	0.690228	0.223573	0.727233	0.392203
VNS20081	4x	2	1.33144	-0.89612	1.33144	-0.89612	1.99872	1.11577	-0.918078	0.857184	0.21467	0.883827	0.626437	0.893928	0.138919	0.931603	0.775539	-1.01577	-0.995955	-0.907909	-0.90318	1.23533	-0.917353	0.955896	1.45696	-0.690114	-0.793517	0.950768	0.717617	0.983647	0.740234	0.947617	0.333678	0.993427	0.834441	-0.942549	-0.929869	-0.921611	-0.848434	1.28498	-0.96307	1.08466	1.01537	-1.4265	0.383171	0.694337	0.182827	0.733336	0.239707
VNS20081	4x	2	1.33948	-0.960217	1.33948	-0.960217	2.09991	1.13256	-0.953733	0.914951	0.352103	0.950111	0.818735	0.944017	0.202892	0.986768	0.85712	-1.07038	-1.05901	-0.985947	-0.998954	1.34352	-0.963456	1.00457	1.37719	-0.499107	-0.92112	0.943415	0.536268	0.99263	0.725306	0.953429	0.307364	1.00613	0.932729	-0.996962	-0.9548	-0.86257	-0.732573	1.42111	-0.974456	1.08589	1.10183	-1.70166	0.573836	0.784955	0.280097	0.824315	0.37547
VNS20081	4x	4	3.60958	-1.78001	3.60958	-1.78001	2.89491	2.96119	-1.58569	1.59296	1.64818	1.74336	1.03172	1.50578	-0.281933	1.66626	1.07716	-1.88327	-1.90758	-1.89538	-1.98668	2.64378	-1.54548	2.80002	2.01739	-0.57434	-1.18395	1.63718	1.04413	1.8037	1.21323	1.53407	-0.333219	1.70039	1.07998	-1.8768	-2.04966	-2.22539	-2.2902	2.94254	-1.57285	2.96398	1.53114	0.538322	-1.32086	1.56512	1.82178	1.73437	1.49
VNS20081	4x	4	3.33637	-1.6995	3.33637	-1.6995	3.22392	2.62447	-1.52146	1.54831	1.44732	1.63791	1.07691	1.48196	0.142743	1.59365	1.29993	-1.82006	-1.93287	-1.91637	-1.97093	2.88164	-1.50132	2.46714	1.93539	-0.815712	-1.11718	1.50094	1.82114	1.60761	1.45715	1.45043	0.185158	1.5715	1.34263	-1.75314	-1.82355	-1.83934	-1.98867	3.21279	-1.48257	2.52662	1.74402	-0.589203	-0.560841	1.56512	1.40497	1.6724	1.36226
VNS20081	4x	4	3.76964	-1.84073	3.76964	-1.84073	3.05553	3.02392	-1.63729	1.69281	1.99752	1.80416	1.53688	1.59157	0.0871077	1.71823	1.27335	-1.96298	-2.02866	-1.98485	-2.07462	2.91952	-1.61638	2.85892	2.04512	-0.826553	-1.14761	1.68662	1.54539	1.83203	1.57459	1.59113	0.0155487	1.73786	1.24256	-1.91864	-2.0063	-2.0785	-2.12094	3.25977	-1.62259	2.99773	1.64194	-0.0387902	-0.992585	1.66852	2.14428	1.79455	1.78084
VNS20081	4x	6	1.88341	-0.936487	1.88341	-0.936487	1.90379	1.53422	-0.849334	0.829414	1.29402	0.90562	0.893852	0.81659	0.0618196	0.882858	0.697243	-0.993982	-0.956338	-0.966655	-1.05354	1.62469	-0.845846	1.51176	0.87133	0.247343	-1.27795	0.882098	0.968217	0.955574	0.589324	0.8419	-0.460628	0.910845	0.481201	-0.98271	-1.06063	-1.13334	-1.27176	1.61558	-0.865475	1.54052	0.817888	-0.312895	-0.160227	0.92101	1.8841	1.0234	1.53951
VNS20081	4x	6	2.20629	-1.11544	2.20629	-1.11544	2.19716	1.82267	-0.944711	0.957231	0.823888	1.05716	0.721232	0.89954	-0.562766	1.00451	0.55739	-1.12316	-1.18236	-1.17048	-1.15601	1.77159	-0.930535	1.75582	1.00711	0.00200643	-1.21388	0.986041	0.76119	1.07461	0.77597	0.924689	-0.618828	1.02068	0.560338	-1.15568	-1.18364	-1.23113	-1.10059	1.77631	-0.94523	1.73572	1.08425	-1.08255	0.309142	1.02386	1.34532	1.15981	1.24201
VNS20081	4x	6	2.37098	-1.15451	2.37098	-1.15451	2.67189	1.92017	-0.991172	0.991396	0.878482	1.10332	0.898594	0.942289	-0.310448	1.06029	0.780873	-1.26408	-1.22864	-1.26411	-1.26979	1.93028	-0.975352	1.7918	1.19158	-0.0947763	-1.2741	0.99109	1.11115	1.0976	0.795839	0.954062	-0.481957	1.06189	0.776866	-1.24497	-1.25691	-1.15431	-1.06337	1.96177	-0.983623	1.76066	1.31003	-1.36499	0.428778	1.10242	1.52744	1.19078	1.04251
VNS20081	4x	8	0.905336	-0.36201	0.905336	-0.36201	1.09826	0.674854	-0.322897	0.242669	0.576694	0.281809	0.384158	0.267808	-0.368712	0.292532	0.376779	-0.414238	-0.364276	-0.326789	-0.258481	1.02076	-0.285435	0.639997	0.354365	-0.0569157	-0.734898	0.263455	0.802767	0.288113	0.708209	0.270136	0.100212	0.289029	0.488592	-0.398437	-0.491616	-0.635035	-0.709301	1.09323	-0.280988	0.643401	0.325967	0.111423	-0.0227921	0.345635	1.03478	0.365333	0.818532
VNS20081	4x	8	1.58062	-0.52208	1.58062	-0.52208	2.13377	1.13966	-0.429719	0.3704	1.43852	0.450202	0.829508	0.386769	0.958771	0.456983	0.774472	-0.557901	-0.522856	-0.534115	-0.641155	1.59005	-0.433593	1.10329	0.625973	-0.14405	-0.946756	0.404321	0.563067	0.468333	0.571913	0.412251	0.661305	0.465129	0.664938	-0.578603	-0.597975	-0.593466	-0.566204	1.53431	-0.446888	1.09908	0.736213	-1.28815	0.596758	0.504842	1.14579	0.592806	1.25775
VNS20081	4x	8	1.29322	-0.376728	1.29322	-0.376728	1.63475	0.902446	-0.319174	0.254186	0.918734	0.291969	0.44057	0.277909	0.318882	0.299534	0.377712	-0.439578	-0.42035	-0.416526	-0.398878	1.65721	-0.296165	0.90383	0.392668	-0.221158	-0.783961	0.269052	0.888152	0.296647	0.537357	0.279775	0.371741	0.292288	0.419825	-0.411828	-0.469525	-0.513967	-0.4618	1.69564	-0.294711	0.929948	0.416095	-0.793796	0.48976	0.352221	1.07852	0.375059	0.93587
VNS20081	4x	10	0.831403	-0.425179	0.831403	-0.425179	1.06396	0.663747	-0.315623	0.195938	0.89265	0.304608	0.873474	0.197135	0.957904	0.29385	0.728284	-0.450227	-0.444848	-0.449318	-0.421828	1.28226	-0.223859	0.676198	0.154095	0.188971	-0.899132	0.264519	1.3628	0.335905	0.95772	0.246957	1.01164	0.315473	0.719607	-0.466955	-0.54732	-0.567908	-0.694088	1.29415	-0.256127	0.674507	0.229748	0.242299	-0.20698	0.258173	0.676067	0.354905	0.894012
VNS20081	4x	10	0.946302	-0.525805	0.946302	-0.525805	1.46657	0.738798	-0.442082	0.322649	1.0787	0.391002	1.13765	0.366252	1.80491	0.42432	1.13061	-0.582254	-0.567099	-0.561467	-0.616129	1.4239	-0.397133	0.765625	0.43207	0.217624	-1.09808	0.357694	1.00302	0.414135	1.04804	0.377878	1.68416	0.430992	1.03311	-0.552938	-0.515187	-0.550324	-0.45955	1.37557	-0.39508	0.7247	0.609777	-0.94739	0.527446	0.36661	1.0016	0.457584	0.902829
VNS20081	4x	10	1.05625	-0.584549	1.05625	-0.584549	1.47023	0.857163	-0.471647	0.400936	0.954504	0.469908	1.22421	0.409522	1.26385	0.471241	1.01496	-0.63436	-0.632369	-0.620161	-0.632061	1.58327	-0.426053	0.894094	0.404621	0.143736	-1.01459	0.435095	1.26463	0.491071	1.1539	0.424164	1.28773	0.479323	0.958105	-0.63672	-0.678679	-0.624977	-0.520912	1.59502	-0.427136	0.857772	0.570511	-0.704798	0.402924	0.423999	1.14281	0.496574	1.17821
VNS20081	4x	12	0.865135	-0.728014	0.865135	-0.728014	1.01969	0.790872	-0.642758	0.633206	1.61456	0.694693	0.984314	0.607742	1.40018	0.66355	1.08134	-0.780863	-0.818575	-0.847001	-0.916218	1.15291	-0.611812	0.853329	0.413488	0.346502	-0.876674	0.6068	1.76285	0.680623	0.991517	0.584391	1.25138	0.652459	0.946986	-0.760773	-0.771909	-0.680411	-0.492435	1.06414	-0.589513	0.788337	0.737445	-1.22888	0.998251	0.732703	1.29694	0.812525	0.907678
VNS20081	4x	12	0.670607	-0.595148	0.670607	-0.595148	1.06232	0.631776	-0.567718	0.558157	1.07547	0.593817	1.10051	0.562669	1.45863	0.600254	1.19101	-0.649227	-0.721822	-0.798836	-0.793798	0.918937	-0.569062	0.65905	0.444754	0.466373	-0.944587	0.497133	1.18397	0.53961	0.902622	0.510929	1.51105	0.556978	1.13721	-0.615541	-0.556208	-0.468954	-0.288344	0.790181	-0.523247	0.562916	0.869513	-1.62581	1.36493	0.66732	0.894027	0.728571	0.947103
VNS20081	4x	12	0.780351	-0.655265	0.780351	-0.655265	0.741591	0.73251	-0.666896	0.664064	0.735376	0.705539	0.945977	0.642142	0.64605	0.686859	0.924971	-0.690571	-0.745847	-0.809808	-0.821968	0.851249	-0.643155	0.753614	0.434263	0.296972	-0.79731	0.658272	1.00212	0.694878	1.04547	0.647306	0.879259	0.684369	0.989216	-0.69123	-0.720071	-0.710164	-0.614589	0.800438	-0.646442	0.699734	0.680414	-0.495824	0.4415	0.805963	1.1647	0.85404	1.20391
VNS20081	4x	14	0.103503	-1.26546	0.103503	-1.26546	-1.56899	0.620442	-1.20874	1.19829	0.599088	1.23049	0.748555	1.17024	0.0185304	1.20727	0.857769	-1.14604	-1.07195	-1.06564	-1.066	-0.628604	-1.18582	0.625464	1.10856	1.86419	-0.873866	1.18776	0.73428	1.22078	0.773269	1.16236	0.021781	1.19811	0.847358	-1.18541	-1.13789	-1.03679	-0.884334	-0.801432	-1.17412	0.5753	1.28486	0.942494	-0.0951554	1.2933	0.800788	1.33273	0.807957
VNS20081	4x	14	-0.0360446	-1.25316	-0.0360446	-1.25316	-1.7037	0.514571	-1.18033	1.15538	0.755559	1.19777	0.849988	1.14348	0.383597	1.19382	1.03989	-1.12665	-1.05958	-1.02367	-0.990802	-0.847955	-1.16568	0.484617	1.25956	1.93038	-0.822931	1.12419	0.651506	1.1748	0.725159	1.11913	0.138787	1.17459	0.931916	-1.16908	-1.10788	-0.991735	-0.80245	-1.06456	-1.14048	0.422404	1.39145	0.866952	-0.0459708	1.24914	0.733101	1.28374	0.83818
VNS20081	4x	14	0.0719735	-1.23579	0.0719735	-1.23579	-1.55931	0.582744	-1.17379	1.15468	0.662142	1.1841	0.828575	1.13441	0.167283	1.17078	0.914503	-1.11597	-1.04905	-1.04038	-1.02559	-0.585126	-1.14968	0.575865	1.12038	1.85718	-0.849254	1.12971	0.62534	1.16366	0.745848	1.1161	0.0646516	1.1551	0.868927	-1.15547	-1.08806	-0.982444	-0.806865	-0.770987	-1.1299	0.515613	1.3069	0.844737	-0.0533023	1.23608	0.629671	1.26425	0.762696
VNS20081	4x	16	-0.0457882	-0.621254	-0.0457882	-0.621254	-0.853565	0.203631	-0.679199	0.705249	0.0681996	0.683858	0.605369	0.715171	0.536268	0.703769	0.641447	-0.568792	-0.555418	-0.541253	-0.525151	-0.547697	-0.710943	0.209582	0.596403	0.820676	-0.28544	0.618815	0.465155	0.594803	0.764734	0.648755	0.87407	0.639491	0.757496	-0.553274	-0.47897	-0.356834	-0.292828	-0.527374	-0.653786	0.187321	0.726168	0.954893	-0.8536	0.798473	0.38768	0.764694	0.74488
VNS20081	4x	16	-0.0814618	-0.676569	-0.0814618	-0.676569	-0.890995	0.221792	-0.697968	0.703577	0.549319	0.697659	0.938509	0.717199	1.1038	0.721644	0.963415	-0.631881	-0.606186	-0.558696	-0.498189	-0.59565	-0.72425	0.196107	0.785905	0.891911	-0.243265	0.614487	0.559962	0.624893	0.817381	0.639193	0.988327	0.65576	0.916473	-0.619233	-0.533728	-0.412376	-0.227264	-0.575037	-0.654757	0.175349	0.801479	0.797382	-0.727712	0.769191	0.421332	0.74114	1.01916
VNS20081	4x	16	-0.0687406	-0.619634	-0.0687406	-0.619634	-0.867914	0.211646	-0.681632	0.715155	0.458231	0.693614	0.69472	0.723529	0.828723	0.711844	0.728286	-0.572711	-0.572039	-0.578831	-0.515474	-0.596568	-0.722943	0.206382	0.652289	0.8125	-0.237715	0.623901	0.547753	0.609172	0.857525	0.652669	0.924603	0.646787	0.780154	-0.536523	-0.488914	-0.368146	-0.2398	-0.582485	-0.662596	0.17759	0.763863	0.836516	-0.765868	0.804433	0.353524	0.759379	0.745207
VNS20081	4x	18	-0.58753	0.0382717	-0.58753	0.0382717	-1.16262	-0.428336	-0.0421107	0.0550773	-0.214103	-0.0028534	0.0150968	0.0751396	0.468757	0.0246462	0.0548343	0.113261	0.12611	0.120274	0.117657	-0.92817	-0.0679407	-0.423613	-0.170192	0.872648	-0.0479638	-0.0295335	-0.039829	-0.066205	0.181851	0.000672549	0.597275	-0.0298919	0.135802	0.0784208	0.0962558	0.163442	0.219202	-0.890904	-0.00299899	-0.425496	-0.0992162	1.48154	-1.668	0.0724506	-0.327611	-0.0113018	0.164406
VNS20081	4x	18	-0.613616	0.0827575	-0.613616	0.0827575	-1.20337	-0.471206	-0.0192956	0.0531643	-0.638284	-0.0373162	-0.317465	0.0724649	-0.0025493	-0.00898103	-0.131198	0.16001	0.174381	0.177754	0.170089	-1.00363	-0.0505866	-0.470514	-0.185348	0.667158	0.162085	-0.0437616	-0.0934203	-0.120731	0.0413837	-0.00532561	0.327005	-0.0713344	-0.0075727	0.146523	0.199374	0.248512	0.179676	-0.890743	0.0126368	-0.455439	-0.200977	1.88661	-2.15429	0.0782891	-0.43861	-0.049214	-0.00975928
VNS20081	4x	18	-0.597649	0.00742867	-0.597649	0.00742867	-1.12193	-0.424832	-0.0365881	0.011651	0.397629	-0.00591423	0.366657	0.0455872	1.17658	0.0252482	0.362752	0.0683671	0.0883528	0.0942579	0.155328	-0.904008	-0.0537128	-0.420662	-0.0862185	1.00481	-0.187455	-0.0674467	0.213206	-0.0658133	0.1634	-0.0427873	0.984125	-0.0377137	0.240212	0.0658191	0.089731	0.178997	0.215746	-0.902088	0.0288987	-0.435804	-0.0428275	1.30038	-1.44691	0.0444924	0.0309338	-0.00145727	0.391771
VNS20081	4x	20	-0.826622	0.570452	-0.826622	0.570452	-1.20343	-0.764508	0.533333	-0.561734	-0.0389425	-0.630502	-0.514626	-0.562385	0.371646	-0.631354	-0.522325	0.627504	0.613445	0.619423	0.601403	-0.889776	0.570378	-0.736497	-0.811343	0.800031	0.047336	-0.590146	0.28654	-0.670047	-0.360889	-0.575595	0.346929	-0.660593	-0.501467	0.585144	0.597164	0.674579	0.580245	-0.922206	0.581885	-0.740225	-0.774158	1.42973	-1.59138	-0.568635	-0.446142	-0.669776	-0.553736
VNS20081	4x	20	-0.793684	0.525865	-0.793684	0.525865	-1.06677	-0.715549	0.528018	-0.518916	0.0229927	-0.577605	-0.276318	-0.524495	0.323925	-0.580176	-0.369858	0.563597	0.535584	0.527411	0.504385	-0.777647	0.531854	-0.678394	-0.828413	0.933734	-0.176988	-0.564172	-0.135804	-0.611489	-0.432918	-0.55995	-0.00391298	-0.608036	-0.497079	0.556851	0.578133	0.615039	0.682636	-0.870996	0.563649	-0.702094	-0.642051	0.782056	-0.824493	-0.541452	-0.493256	-0.611914	-0.386749
VNS20081	4x	20	-0.752712	0.459211	-0.752712	0.459211	-0.809873	-0.681438	0.525134	-0.526543	0.547472	-0.532096	-0.011926	-0.530297	1.15587	-0.527867	-0.0584368	0.477346	0.435457	0.388521	0.394701	-0.624304	0.524385	-0.647353	-0.764031	1.09077	-0.435563	-0.580963	0.0571302	-0.56224	-0.324619	-0.582146	0.609706	-0.564306	-0.35458	0.486368	0.510755	0.547577	0.636603	-0.750432	0.574647	-0.682266	-0.529107	0.461444	-0.558482	-0.548301	-0.143518	-0.557247	-0.179037
VNS20081	4x	24	-0.848432	0.557163	-0.848432	0.557163	-1.21675	-0.7813	0.796382	-0.929685	2.25452	-0.78876	0.564664	-0.95982	2.59312	-0.820604	0.0694964	0.595458	0.577315	0.562907	0.655279	-0.693101	0.934198	-0.739414	-0.99595	1.25343	-0.182037	-0.954405	1.4676	-0.792973	-0.124839	-1.01664	1.8661	-0.852878	-0.308657	0.646739	0.697459	0.777365	0.851602	-0.790816	1.00336	-0.768002	-0.811702	0.892712	-0.619505	-0.943489	0.45133	-0.775835	-0.0500413
VNS20081	4x	24	-0.782023	0.381013	-0.782023	0.381013	-1.1068	-0.702251	0.673342	-0.899507	3.55743	-0.674119	1.20156	-0.919461	4.2064	-0.698395	0.717094	0.40683	0.382493	0.333575	0.454154	-0.44457	0.875396	-0.653617	-0.952898	1.56292	-0.525215	-0.920777	2.37143	-0.692039	0.551356	-0.985962	3.17408	-0.748661	0.270981	0.477376	0.553104	0.624606	0.729295	-0.563924	0.965013	-0.696429	-0.661438	0.860999	-0.640146	-0.867331	0.981564	-0.652825	0.507895
VNS20081	4x	24	-0.918762	0.708421	-0.918762	0.708421	-1.38983	-0.863013	0.923547	-1.03183	1.11881	-0.919578	-0.0847913	-1.07565	1.14753	-0.959404	-0.389668	0.7672	0.789457	0.818982	0.897665	-0.93684	1.05402	-0.83287	-0.981339	0.86412	0.300653	-1.03034	0.829943	-0.909934	-0.381373	-1.08891	0.780427	-0.967532	-0.578481	0.7852	0.811365	0.85316	0.772252	-0.97197	1.0797	-0.842067	-1.06538	1.3406	-1.17769	-1.03168	-0.00128329	-0.903294	-0.351444
VNS20081	0x	2	-0.624952	0.789571	-0.624952	0.789571	0.301496	-0.704841	0.733011	-0.745694	-0.977098	-0.793123	-0.941013	-0.721039	-0.246069	-0.763434	-0.715729	0.769437	0.762597	0.753959	0.763652	-0.114306	0.719208	-0.686235	-0.960731	-0.457634	0.121382	-0.741705	-0.770229	-0.789118	-0.766746	-0.720212	-0.0988168	-0.763059	-0.697154	0.763307	0.769209	0.75555	0.678964	-0.114667	0.722532	-0.698506	-0.761925	-0.12235	0.0277026	-0.437335	-0.587759	-0.581069	-0.540895
VNS20081	0x	4	-0.877594	0.319135	-0.877594	0.319135	-1.84987	-0.754594	0.10047	-0.209674	-1.32518	-0.334352	-0.409201	-0.108307	0.0324794	-0.239617	-0.238632	0.458256	0.535925	0.568039	0.599088	-1.316	0.110172	-0.744542	-0.454508	1.68485	-0.430418	-0.186878	-0.63324	-0.333347	-0.162714	-0.110022	-0.0996122	-0.255409	-0.265654	0.38458	0.404708	0.420999	0.469857	-1.46448	0.127782	-0.764861	-0.243221	1.54623	-1.12529	-0.00836633	-0.702106	-0.176683	-0.190786
VNS20081	0x	6	-0.791466	1.00552	-0.791466	1.00552	-0.148713	-0.86571	1.01543	-1.00031	-0.990777	-1.01022	-1.06985	-1.00068	-1.04221	-1.02441	-1.06338	0.976973	0.965242	0.973322	0.977387	-0.516788	0.999695	-0.867174	-0.974626	-1.12626	1.17173	-0.955118	-0.89415	-1.00238	-1.05381	-0.961837	-0.786816	-1.01274	-1.06245	0.986572	0.961899	0.904533	0.753511	-0.469575	0.967333	-0.852888	-1.08889	-0.402002	0.562095	-0.920318	-0.69666	-0.972389	-0.910347
VNS20081	0x	8	-0.731196	0.967577	-0.731196	0.967577	0.057859	-0.814412	0.903228	-0.800843	-1.15796	-0.884407	-1.23569	-0.803651	-1.24153	-0.896387	-1.17535	0.883787	0.859724	0.833175	0.782014	-0.518824	0.832257	-0.830013	-0.837993	-2.08503	1.60624	-0.873685	-1.20442	-0.941335	-1.27867	-0.849455	-1.35215	-0.935878	-1.24384	0.941173	0.908632	0.857424	0.724873	-0.347656	0.851697	-0.806667	-0.970925	-0.654919	0.6696	-0.910544	-0.902563	-0.984993	-1.16343
VNS20081	0x	10	-0.782984	1.09636	-0.782984	1.09636	0.0923596	-0.867698	1.14082	-1.05152	-0.423175	-1.05559	-1.01498	-1.07413	-0.607895	-1.08602	-1.09518	1.00406	1.01381	1.01385	1.01286	-0.562737	1.0822	-0.889603	-0.846451	-2.36259	1.85598	-1.13638	-0.859235	-1.10369	-1.3093	-1.13128	-0.881997	-1.12167	-1.24051	1.07045	1.04961	1.01052	0.892862	-0.335772	1.10983	-0.860698	-1.14209	-0.51749	0.575602	-1.1017	-0.693349	-1.08339	-1.1459
VNS20081	0x	12	-0.749355	1.09534	-0.749355	1.09534	0.276434	-0.847598	1.1754	-1.08894	-0.764784	-1.06814	-1.18261	-1.1209	-1.03534	-1.10513	-1.18448	1.008	0.997129	1.01807	1.02197	-0.43081	1.12705	-0.867732	-0.860623	-2.48207	1.79381	-1.16398	-1.0884	-1.11226	-1.4002	-1.16868	-1.24359	-1.13379	-1.28913	1.05583	1.03879	0.991448	0.735562	-0.188244	1.14856	-0.834199	-1.23806	-0.371413	0.313406	-1.18828	-0.869872	-1.14301	-1.30165
VNS20081	0x	14	-0.821776	1.10637	-0.821776	1.10637	-0.0402071	-0.895994	1.20634	-1.1745	-0.507987	-1.12523	-1.10589	-1.20558	-0.909058	-1.15763	-1.19922	1.06588	1.08576	1.1122	1.14989	-0.609837	1.19483	-0.919448	-0.816732	-2.09059	1.74855	-1.21154	-0.832963	-1.12472	-1.32267	-1.21826	-0.98	-1.15099	-1.27351	1.08356	1.07324	1.04694	0.960179	-0.408848	1.18955	-0.886688	-1.23704	-0.0913035	0.280539	-1.21692	-0.821787	-1.14229	-1.17585
VNS20081	0x	16	-0.873126	1.13681	-0.873126	1.13681	-0.265837	-0.938439	1.2638	-1.28022	-0.942413	-1.20366	-1.33993	-1.31853	-1.36403	-1.24342	-1.40229	1.16357	1.18956	1.22112	1.29023	-0.723812	1.30319	-0.963192	-0.906511	-1.79346	1.80316	-1.25494	-1.10117	-1.17856	-1.41148	-1.27731	-1.4071	-1.21038	-1.39285	1.13237	1.10837	1.07071	0.87675	-0.498713	1.25691	-0.917949	-1.38828	0.557784	-0.511386	-1.31242	-1.00147	-1.22164	-1.3261
VNS20081	0x	18	-0.943534	1.06994	-0.943534	1.06994	-0.770227	-0.984927	1.26208	-1.32062	-0.17269	-1.19917	-0.88722	-1.36378	-0.305941	-1.24135	-1.06387	1.12876	1.15795	1.19185	1.23669	-0.846169	1.34533	-0.989112	-1.15455	-0.739822	1.36613	-1.33097	-0.12613	-1.19555	-0.910739	-1.37038	-0.143126	-1.24042	-0.997399	1.08567	1.08918	1.06769	0.970635	-0.680989	1.34753	-0.966714	-1.36335	0.983379	-0.886364	-1.35167	-0.420304	-1.20104	-0.907467
VNS20081	0x	20	-0.988216	1.14995	-0.988216	1.14995	-0.884105	-1.02821	1.42538	-1.45475	0.0104268	-1.27528	-0.802288	-1.52175	0.0123109	-1.33746	-1.01737	1.20291	1.22402	1.25387	1.31201	-0.892495	1.50136	-1.01863	-1.34766	-0.38588	1.22327	-1.48491	-0.245378	-1.28306	-1.08491	-1.55607	-0.263034	-1.35325	-1.14417	1.17559	1.18368	1.17631	1.11964	-0.771051	1.53051	-1.0106	-1.48642	0.991015	-0.779126	-1.45902	-0.338524	-1.2544	-0.875222
VNS20081	0x	22	-1.08	1.05619	-1.08	1.05619	-1.60465	-1.07764	1.27434	-1.31146	0.215131	-1.20807	-0.657837	-1.35828	0.610345	-1.24664	-0.865514	1.17291	1.16026	1.14578	1.20901	-1.21169	1.3466	-1.04944	-1.54165	0.960074	0.530975	-1.41111	0.0249192	-1.25168	-0.910357	-1.46793	0.160214	-1.30789	-1.03308	1.14989	1.17296	1.19798	1.2285	-1.20077	1.4464	-1.06503	-1.38066	1.64121	-1.60241	-1.34112	-0.113637	-1.20463	-0.68174
VNS20081	0x	24	-1.01223	1.1301	-1.01223	1.1301	-1.1556	-1.05198	1.44952	-1.49754	-0.264312	-1.29437	-0.799053	-1.57695	-0.597422	-1.36596	-1.16503	1.20938	1.20918	1.2266	1.30664	-0.984666	1.55699	-1.04071	-1.34253	-0.093885	1.33315	-1.53086	-0.538218	-1.30254	-1.1199	-1.61396	-0.721262	-1.3787	-1.23707	1.18374	1.18625	1.21164	1.21283	-0.875577	1.58856	-1.03385	-1.51072	1.13897	-0.856992	-1.51021	-0.606128	-1.2878	-0.938652
VNS20081	0x	2	-0.647007	0.773413	-0.647007	0.773413	0.151862	-0.711814	0.754909	-0.788272	-1.11284	-0.793673	-0.974877	-0.770865	-0.348845	-0.771972	-0.747871	0.792413	0.810143	0.802912	0.817765	-0.175495	0.762967	-0.689945	-1.01783	-0.1332	-0.0193497	-0.755733	-0.843133	-0.775496	-0.733031	-0.750975	-0.221628	-0.759582	-0.683468	0.757043	0.767536	0.751481	0.680344	-0.219339	0.754144	-0.708634	-0.747341	-0.051752	0.0999368	-0.499662	-0.687981	-0.598133	-0.562807
VNS20081	0x	4	-0.902296	0.304413	-0.902296	0.304413	-1.96763	-0.77472	0.0827548	-0.213373	-0.976421	-0.355663	-0.148254	-0.0941699	0.454845	-0.250299	-0.0698149	0.454697	0.549859	0.592257	0.624588	-1.36047	0.09434	-0.762312	-0.445106	1.90898	-0.579905	-0.185324	-0.329816	-0.348957	-0.00561882	-0.0988854	0.195725	-0.268462	-0.154733	0.372277	0.388549	0.390455	0.423568	-1.53991	0.117772	-0.79093	-0.205601	1.57721	-1.00581	-0.0123919	-0.482893	-0.200397	-0.00800643
VNS20081	0x	6	-0.708202	1.08206	-0.708202	1.08206	0.418546	-0.816329	1.09134	-0.980833	-0.70613	-0.978221	-1.23821	-0.997335	-0.813066	-1.00621	-1.13464	0.956575	0.933893	0.920684	0.874769	-0.300543	1.01034	-0.823264	-0.902417	-2.24683	1.48453	-1.01273	-1.02363	-1.03001	-1.36376	-1.01396	-1.17387	-1.04396	-1.27085	1.0413	1.00226	0.970724	0.985144	-0.196132	1.0134	-0.812995	-1.032	-1.34878	1.29652	-1.01241	-0.78303	-1.01571	-1.09727
VNS20081	0x	8	-0.734322	0.931587	-0.734322	0.931587	0.0377723	-0.805346	0.891444	-0.816802	-0.564099	-0.881453	-0.885447	-0.809746	-0.53933	-0.885931	-0.879795	0.867459	0.85328	0.819809	0.819624	-0.525422	0.830921	-0.824822	-0.805114	-1.95523	1.46728	-0.905466	-0.745832	-0.945764	-0.956549	-0.875093	-0.606601	-0.932808	-0.952291	0.902204	0.889334	0.87813	0.708577	-0.314152	0.867867	-0.796655	-0.982734	-0.193248	0.145582	-0.949136	-0.636996	-0.98902	-0.986047
VNS20081	0x	10	-0.770084	1.07811	-0.770084	1.07811	0.227139	-0.865312	1.16187	-1.12373	-0.510732	-1.0947	-1.0277	-1.13502	-0.372833	-1.11701	-1.00401	1.0121	1.00012	1.03277	1.05122	-0.44094	1.1292	-0.886191	-0.872248	-2.23592	1.67726	-1.166	-0.734795	-1.11594	-1.2154	-1.16009	-0.648288	-1.13127	-1.13453	1.05223	1.03293	1.00137	0.928009	-0.258843	1.13554	-0.862257	-1.11596	-0.657572	0.673037	-1.20318	-0.726841	-1.14629	-1.11314
VNS20081	0x	12	-0.743549	1.11925	-0.743549	1.11925	0.495429	-0.855328	1.25121	-1.14848	-0.528735	-1.09684	-1.06478	-1.18937	-0.626001	-1.13826	-1.04431	0.993321	0.965396	0.963427	0.985747	-0.339729	1.19486	-0.877096	-0.890919	-2.74921	1.8425	-1.25932	-0.888255	-1.16422	-1.26826	-1.26938	-1.02089	-1.19029	-1.20126	1.08195	1.05289	1.03605	0.874857	-0.0851942	1.24129	-0.849045	-1.22671	-0.718373	0.633698	-1.26924	-0.728709	-1.18539	-1.12752
VNS20081	0x	14	-0.808859	1.13322	-0.808859	1.13322	0.0611895	-0.888432	1.23435	-1.18383	-0.524283	-1.13529	-1.25121	-1.21592	-1.0861	-1.16999	-1.25502	1.07546	1.09178	1.11089	1.13157	-0.546905	1.20965	-0.910804	-0.861342	-2.1643	1.73714	-1.22207	-1.01735	-1.1423	-1.34321	-1.23485	-1.27544	-1.16922	-1.30873	1.10894	1.08641	1.06091	1.00503	-0.352916	1.21158	-0.879456	-1.23467	-0.355323	0.510581	-1.24449	-0.909339	-1.17259	-1.28128
VNS20081	0x	16	-0.910994	1.09163	-0.910994	1.09163	-0.576539	-0.956295	1.18912	-1.22681	-0.98994	-1.16728	-1.28125	-1.24889	-1.21572	-1.19551	-1.30773	1.14304	1.18847	1.22565	1.25694	-0.849686	1.23007	-0.974442	-0.962221	-1.18782	1.54537	-1.20488	-0.775178	-1.14775	-1.18544	-1.21838	-0.933961	-1.17179	-1.19838	1.09359	1.09574	1.07452	0.897823	-0.659079	1.19808	-0.935678	-1.33529	0.904372	-0.871457	-1.2424	-0.824595	-1.18008	-1.16766
VNS20081	0x	18	-0.947396	1.15724	-0.947396	1.15724	-0.640986	-0.993892	1.3577	-1.35297	-0.575679	-1.23063	-1.11871	-1.40704	-0.889144	-1.2792	-1.25828	1.19905	1.22484	1.24368	1.28988	-0.881632	1.39193	-1.00271	-1.14769	-1.10154	1.60474	-1.37077	-0.626997	-1.22674	-1.22397	-1.41938	-0.853225	-1.27788	-1.28133	1.17353	1.18239	1.16417	1.08594	-0.710571	1.3977	-0.978575	-1.39404	0.634279	-0.348837	-1.38456	-0.728964	-1.24314	-1.113
VNS20081	0x	20	-0.994823	1.23663	-0.994823	1.23663	-0.809625	-1.03578	1.48069	-1.44883	-0.712691	-1.28665	-1.2372	-1.51527	-0.98486	-1.3487	-1.34568	1.28467	1.2951	1.32047	1.36658	-0.984607	1.49696	-1.0344	-1.30697	-0.716501	1.48748	-1.49696	-0.804743	-1.3038	-1.35596	-1.56394	-1.03719	-1.37238	-1.39018	1.2623	1.26367	1.25297	1.21167	-0.840797	1.5341	-1.02227	-1.4861	0.755817	-0.406779	-1.45776	-0.770487	-1.27558	-1.22676
VNS20081	0x	22	-1.06399	1.20894	-1.06399	1.20894	-1.30684	-1.08188	1.45493	-1.44083	-0.635813	-1.30597	-1.17578	-1.51419	-0.794257	-1.36902	-1.32663	1.30168	1.31717	1.32898	1.37879	-1.19294	1.5	-1.07024	-1.41907	0.017961	1.20958	-1.49106	-0.698933	-1.32064	-1.30659	-1.56032	-1.02319	-1.39014	-1.37632	1.26511	1.27585	1.27893	1.26778	-1.08422	1.53545	-1.05993	-1.57037	1.5158	-1.40998	-1.41602	-0.717811	-1.26722	-1.08108
VNS20081	0x	24	-1.02108	1.17902	-1.02108	1.17902	-1.01146	-1.05554	1.4959	-1.51135	0.122433	-1.30839	-0.827311	-1.59483	-0.326309	-1.38142	-1.13906	1.21715	1.23207	1.26319	1.34296	-1.00495	1.57628	-1.05268	-1.24945	-0.389566	1.46028	-1.53766	-0.509018	-1.31022	-1.12859	-1.62233	-0.699253	-1.39068	-1.23727	1.22016	1.23534	1.2405	1.23962	-0.913223	1.59877	-1.04569	-1.46304	0.698179	-0.212737	-1.55156	-0.532703	-1.31149	-1.03086
VNS20081	1x	2	-0.168282	-0.279171	-0.168282	-0.279171	-0.259889	-0.0683902	-0.350988	0.312077	-0.887252	0.307884	-0.0191635	0.353149	0.00455372	0.361136	0.257762	-0.232831	-0.198366	-0.170709	-0.132766	-0.30691	-0.354769	-0.0877387	0.309457	0.463179	-0.348401	0.304813	-0.613629	0.285086	0.14973	0.34403	0.0946035	0.34156	0.316421	-0.271286	-0.249102	-0.239434	-0.246729	-0.328497	-0.339085	-0.107124	0.426608	0.480189	-0.343237	0.370507	-0.317562	0.359351	0.114333
VNS20081	1x	4	-0.133692	-0.980831	-0.133692	-0.980831	-1.69579	0.285263	-1.01873	0.989783	-0.0139392	0.97742	0.408868	0.991108	0.0833198	0.988168	0.707434	-0.845582	-0.754044	-0.702219	-0.678842	-0.905912	-0.995725	0.26836	0.893875	1.81334	-0.718548	0.999395	-0.0116671	0.979806	0.587993	0.996929	0.0322695	0.985567	0.715346	-0.880806	-0.828534	-0.749267	-0.633177	-1.00715	-0.99231	0.266471	0.924323	1.67709	-1.40105	1.08462	0.00227314	1.05926	0.46962
VNS20081	1x	6	-0.423353	0.609767	-0.423353	0.609767	0.351631	-0.482269	0.469389	-0.336328	-0.47931	-0.408136	-0.627746	-0.330855	-0.380957	-0.408137	-0.576669	0.462675	0.421312	0.395755	0.343595	-0.256221	0.359254	-0.47728	-0.438557	-1.57438	0.902936	-0.424687	-0.313237	-0.479816	-0.440741	-0.396951	-0.376364	-0.464815	-0.588779	0.569006	0.508612	0.483837	0.4995	-0.131799	0.405025	-0.456081	-0.510766	-0.88499	0.784168	-0.369043	-0.42649	-0.422165	-0.560578
VNS20081	1x	8	-0.518315	0.637577	-0.518315	0.637577	0.257573	-0.588752	0.498222	-0.386551	-0.928944	-0.488719	-0.726615	-0.358853	-0.680001	-0.470018	-0.640435	0.54929	0.511294	0.464377	0.436443	-0.369687	0.391661	-0.603722	-0.460304	-1.78153	1.09335	-0.501229	-0.794568	-0.586162	-0.570537	-0.443872	-0.342411	-0.539812	-0.511076	0.582979	0.543082	0.580316	0.54205	-0.167115	0.448401	-0.585739	-0.514164	-0.442935	0.302089	-0.464913	-0.613958	-0.582328	-0.584865
VNS20081	1x	10	-0.613727	0.827158	-0.613727	0.827158	0.276844	-0.690223	0.771102	-0.716005	-0.220913	-0.75388	-0.424913	-0.697006	0.312316	-0.747481	-0.542147	0.745193	0.709356	0.691244	0.698191	-0.364901	0.706891	-0.701804	-0.665005	-1.72178	1.15898	-0.799102	-0.0583283	-0.819054	-0.510448	-0.766036	0.54702	-0.806786	-0.557061	0.777583	0.749714	0.723496	0.709571	-0.202724	0.75483	-0.687613	-0.721994	-0.671335	0.6307	-0.823419	-0.363383	-0.842547	-0.632639
VNS20081	1x	12	-0.772847	0.731216	-0.772847	0.731216	-0.636341	-0.775311	0.698913	-0.69482	-0.550925	-0.73442	-0.751762	-0.669992	-0.283185	-0.719863	-0.724419	0.746648	0.753545	0.761694	0.784522	-0.808043	0.671919	-0.782789	-0.657101	-0.548526	0.913985	-0.763473	-0.208091	-0.776972	-0.432839	-0.736952	0.141433	-0.761808	-0.5487	0.735085	0.74701	0.764804	0.677631	-0.636336	0.725293	-0.757567	-0.848538	1.00288	-1.08991	-0.741585	-0.546769	-0.78939	-0.58571
VNS20081	1x	14	-0.81654	1.08409	-0.81654	1.08409	-0.126592	-0.883151	1.15343	-1.1218	-0.445757	-1.06504	-1.06844	-1.15226	-0.733072	-1.09518	-1.11706	1.05365	1.07649	1.10283	1.10626	-0.627293	1.14622	-0.902786	-0.795068	-1.79766	1.59523	-1.15941	-0.600344	-1.08175	-0.98921	-1.17501	-0.468232	-1.10719	-0.997901	1.05964	1.0757	1.05114	1.00314	-0.460346	1.15549	-0.877834	-1.11646	-0.314409	0.592922	-1.16481	-0.66874	-1.10379	-1.0243
VNS20081	1x	16	-0.972879	1.04813	-0.972879	1.04813	-1.07057	-0.982108	1.17725	-1.23289	-1.0608	-1.14222	-1.23726	-1.25585	-1.17542	-1.17304	-1.29315	1.14693	1.20042	1.24041	1.29312	-1.09397	1.23185	-0.990943	-1.02458	-0.422299	1.27991	-1.22065	-0.657585	-1.12858	-1.07928	-1.23845	-0.770031	-1.15755	-1.12523	1.0752	1.06686	1.07989	1.02663	-0.952125	1.21309	-0.962143	-1.3037	1.39388	-1.34594	-1.20933	-0.814335	-1.13349	-1.08195
VNS20081	1x	18	-1.03209	0.961494	-1.03209	0.961494	-1.60704	-1.01038	1.02869	-1.09321	-1.06192	-1.0629	-1.15554	-1.08973	-1.11681	-1.07464	-1.22488	1.09781	1.1389	1.15728	1.19124	-1.31016	1.07304	-1.00446	-1.12978	0.523403	0.822903	-1.11468	-0.648498	-1.07629	-1.04865	-1.10976	-0.855629	-1.09059	-1.12368	1.02492	1.03687	1.03868	1.02253	-1.2228	1.08742	-0.987967	-1.27582	2.04345	-2.13091	-1.07542	-0.732967	-1.05947	-0.98883
VNS20081	1x	20	-1.03461	1.08588	-1.03461	1.08588	-1.38082	-1.04082	1.25999	-1.26482	-0.391717	-1.17328	-0.900562	-1.3124	-0.53264	-1.2161	-1.1349	1.18086	1.19893	1.20817	1.24147	-1.18641	1.3071	-1.02932	-1.30286	0.156475	1.08052	-1.31298	-0.462259	-1.20218	-1.07228	-1.36142	-0.650093	-1.25207	-1.19001	1.13865	1.1545	1.15543	1.17993	-1.10554	1.34722	-1.02391	-1.37843	1.339	-1.11336	-1.25821	-0.525246	-1.15516	-0.871664
VNS20081	1x	22	-1.06776	1.13903	-1.06776	1.13903	-1.47185	-1.07377	1.35324	-1.40404	-0.514831	-1.26351	-0.988317	-1.45486	-0.796007	-1.31757	-1.26761	1.25175	1.27489	1.29888	1.36889	-1.26304	1.43536	-1.06917	-1.24722	0.0882328	1.28918	-1.39978	-0.575845	-1.25936	-1.17809	-1.45734	-0.808125	-1.31969	-1.2718	1.19957	1.21129	1.21731	1.2307	-1.19038	1.43779	-1.05748	-1.44859	1.36382	-1.05737	-1.38155	-0.630669	-1.23787	-0.964197
VNS20081	1x	24	-1.0186	1.10941	-1.0186	1.10941	-1.08473	-1.04947	1.43751	-1.51347	-0.167051	-1.30607	-0.845031	-1.59124	-0.578585	-1.37359	-1.16879	1.18159	1.21579	1.24087	1.29623	-0.973307	1.56583	-1.04442	-1.23509	-0.224092	1.33296	-1.484	-0.46588	-1.28717	-1.0419	-1.56829	-0.656586	-1.36485	-1.16954	1.15802	1.16215	1.16333	1.13355	-0.913927	1.55025	-1.03611	-1.46733	0.789902	-0.380259	-1.51747	-0.508488	-1.30827	-0.901661
VNS20081	1x	2	-0.163059	-0.183596	-0.163059	-0.183596	-0.113654	-0.107239	-0.30476	0.275091	-1.21264	0.232319	-0.201086	0.317183	-0.33506	0.28583	0.07084	-0.167532	-0.141108	-0.113097	-0.120377	-0.251414	-0.310984	-0.128193	0.247526	0.102937	-0.206228	0.294305	-0.883315	0.228769	0.0589731	0.336113	-0.257652	0.286619	0.153798	-0.182946	-0.164214	-0.18229	-0.234248	-0.263499	-0.321014	-0.136335	0.320965	0.244903	-0.179273	0.354568	-0.42924	0.299676	0.0017271
VNS20081	1x	4	-0.195849	-0.994339	-0.195849	-0.994339	-1.93266	0.240264	-1.02181	0.9693	-0.0865296	0.950365	0.392867	0.980889	0.0164311	0.969235	0.696045	-0.847251	-0.743207	-0.688359	-0.659096	-0.981062	-0.987293	0.236774	0.859249	2.00867	-0.791082	0.98887	-0.111854	0.959029	0.596886	0.996373	-0.151409	0.97344	0.670881	-0.900521	-0.852581	-0.762127	-0.600847	-1.08387	-0.991263	0.239812	0.856188	2.03183	-1.93563	1.0616	-0.0919808	1.02029	0.517918
VNS20081	1x	6	-0.426254	0.48279	-0.426254	0.48279	0.281802	-0.481194	0.317967	-0.194366	-0.447119	-0.305177	-0.165759	-0.174579	-0.0771792	-0.297436	-0.272534	0.338967	0.308458	0.264102	0.197034	-0.329617	0.214745	-0.493869	-0.304189	-1.79184	1.11828	-0.284223	-0.177306	-0.400036	-0.0520337	-0.242189	0.298484	-0.367394	-0.130022	0.443465	0.435659	0.462329	0.406766	-0.147539	0.259469	-0.468312	-0.388459	-0.850591	0.683837	-0.295899	-0.461531	-0.420209	-0.297491
VNS20081	1x	8	-0.437514	0.625009	-0.437514	0.625009	0.490443	-0.510056	0.52622	-0.444586	-0.411588	-0.51848	-0.563127	-0.427958	-0.529515	-0.517916	-0.573762	0.528486	0.504825	0.468884	0.406748	-0.106679	0.451977	-0.512407	-0.528049	-1.69998	0.863949	-0.522101	-0.396794	-0.586616	-0.599362	-0.4826	-0.352356	-0.565626	-0.574466	0.579871	0.546059	0.499281	0.464508	0.000622539	0.483748	-0.512659	-0.497196	-1.05959	0.922048	-0.467201	-0.605056	-0.557513	-0.651348
VNS20081	1x	10	-0.627341	0.9436	-0.627341	0.9436	0.487237	-0.730891	0.89529	-0.813069	-0.749758	-0.848285	-1.00925	-0.814451	-0.79719	-0.856548	-0.939965	0.834939	0.798014	0.76259	0.710983	-0.201545	0.827753	-0.735657	-0.817057	-1.84474	1.06098	-0.880384	-0.71965	-0.899646	-0.85338	-0.856733	-0.624485	-0.893943	-0.889691	0.894706	0.860122	0.842721	0.849589	-0.0956906	0.84812	-0.72649	-0.846423	-1.04835	0.902154	-0.921876	-0.694747	-0.941358	-0.929679
VNS20081	1x	12	-0.70117	0.985328	-0.70117	0.985328	0.283928	-0.79356	1.04122	-0.953434	-0.795225	-0.928059	-1.10486	-0.970452	-0.957707	-0.947751	-1.06373	0.893601	0.870509	0.896526	0.91745	-0.44968	0.979471	-0.818479	-0.658513	-2.50755	1.75822	-1.06301	-0.747287	-1.00172	-0.970881	-1.05557	-0.586441	-1.00885	-0.950228	0.95542	0.909753	0.903164	0.896452	-0.219083	1.03298	-0.793418	-0.986281	-0.797691	0.897957	-1.07063	-0.782675	-1.02846	-1.06659
VNS20081	1x	14	-0.769997	1.05301	-0.769997	1.05301	0.0764107	-0.847134	1.1278	-1.11572	-0.848275	-1.06094	-1.18801	-1.14144	-1.1855	-1.08934	-1.19636	1.02263	1.0618	1.09354	1.11935	-0.536313	1.13134	-0.876391	-0.672885	-2.13428	1.70745	-1.13197	-0.589988	-1.05621	-1.04396	-1.13693	-0.55877	-1.07522	-1.04301	1.02733	0.999732	0.975583	0.908806	-0.333986	1.11512	-0.840537	-1.11141	-0.271935	0.424722	-1.15526	-0.786972	-1.09359	-1.07121
VNS20081	1x	16	-0.925682	1.04884	-0.925682	1.04884	-0.778601	-0.952014	1.20185	-1.27161	-0.849084	-1.15212	-1.14763	-1.29977	-1.01025	-1.18606	-1.22465	1.12592	1.16709	1.21439	1.26739	-0.920294	1.27021	-0.964862	-0.963875	-0.741187	1.36232	-1.22956	-0.580655	-1.12155	-1.09885	-1.25787	-0.673049	-1.15657	-1.1119	1.0751	1.07109	1.06377	0.988609	-0.785466	1.23296	-0.936321	-1.27297	0.978596	-0.855032	-1.2405	-0.77455	-1.13884	-1.03861
VNS20081	1x	18	-1.03137	0.986513	-1.03137	0.986513	-1.47694	-1.02348	1.10608	-1.19801	-0.637255	-1.13003	-1.01138	-1.20626	-0.56573	-1.14936	-1.09932	1.11762	1.16751	1.20157	1.25511	-1.2064	1.18436	-1.0182	-1.17107	0.382321	0.869708	-1.20915	-0.185029	-1.1286	-0.843829	-1.2196	-0.195929	-1.15454	-0.948588	1.04053	1.0523	1.06755	1.02514	-1.11751	1.19529	-1.00406	-1.29729	1.84394	-1.85208	-1.18488	-0.579169	-1.12047	-0.865141
VNS20081	1x	20	-1.02793	0.909346	-1.02793	0.909346	-1.6276	-1.00059	1.02733	-1.08141	-0.0352395	-1.03767	-0.726924	-1.09246	0.204838	-1.05442	-0.840773	1.02459	1.05236	1.05112	1.09733	-1.2472	1.0824	-0.982187	-1.23138	0.829451	0.547216	-1.14472	-0.0373436	-1.08011	-0.785503	-1.16085	-0.0231012	-1.10763	-0.895143	0.989985	1.00135	1.01996	1.02392	-1.21123	1.14305	-0.98589	-1.2087	1.76016	-1.78633	-1.09918	-0.283849	-1.05156	-0.649559
VNS20081	1x	22	-1.05614	1.11561	-1.05614	1.11561	-1.40031	-1.06141	1.33879	-1.39152	-0.382638	-1.2421	-0.92639	-1.44307	-0.434726	-1.29208	-1.13828	1.21637	1.2252	1.24866	1.33444	-1.2025	1.42013	-1.05248	-1.2755	0.264575	1.0773	-1.39208	-0.491839	-1.24069	-1.05591	-1.44923	-0.494004	-1.29718	-1.14392	1.18202	1.19311	1.20112	1.22198	-1.16378	1.42694	-1.04874	-1.38362	1.2794	-0.993301	-1.36581	-0.557365	-1.2178	-0.905237
VNS20081	1x	24	-1.02122	1.08077	-1.02122	1.08077	-1.21841	-1.03423	1.3329	-1.4126	0.213814	-1.24637	-0.487599	-1.46513	0.14498	-1.29884	-0.865273	1.13567	1.14139	1.16995	1.27819	-1.07439	1.43864	-1.03094	-1.13013	-0.0137526	1.21934	-1.38756	-0.14251	-1.22976	-0.901378	-1.45848	-0.191776	-1.2964	-1.00402	1.13797	1.15355	1.15296	1.15733	-1.04819	1.44284	-1.02822	-1.33498	0.717444	-0.181107	-1.43371	-0.456234	-1.24243	-0.748777
VNS20081	2x	2	0.441141	-1.02554	0.441141	-1.02554	-0.0528545	0.615182	-1.11383	1.09495	-0.744408	1.08269	0.184102	1.12144	-0.618448	1.12755	0.522485	-0.985286	-0.949392	-0.898676	-0.907431	-0.0764209	-1.12367	0.543389	1.22574	0.472691	-0.585804	1.08074	-0.653818	1.04839	0.408042	1.12103	-0.482311	1.10958	0.654313	-1.0113	-0.980828	-0.973053	-0.976703	-0.0345094	-1.1201	0.536013	1.2273	0.638888	-0.692105	0.996027	-0.229014	0.972862	0.287567
VNS20081	2x	4	0.487101	-1.04599	0.487101	-1.04599	-0.607515	0.821335	-0.914811	0.880767	1.04104	0.937727	0.750832	0.857215	0.46487	0.910563	0.860926	-0.955731	-0.900775	-0.836029	-0.808324	0.199905	-0.877694	0.839821	0.877219	0.981884	-0.528655	0.855456	1.15987	0.911188	0.920485	0.828697	0.737773	0.884103	0.976808	-0.978472	-0.889309	-0.773501	-0.666967	0.290836	-0.846494	0.83582	0.908072	1.13297	-1.06085	0.948554	0.692164	0.992732	0.802298
VNS20081	2x	6	0.0439833	-0.230315	0.0439833	-0.230315	0.131918	0.0519109	-0.437904	0.538923	-0.174124	0.428894	0.620987	0.541342	0.677474	0.429438	0.525121	-0.34102	-0.421537	-0.464501	-0.530188	-0.080378	-0.506136	0.0744405	0.269588	-0.463323	0.0368182	0.526431	-0.211249	0.389913	0.576518	0.546559	0.723683	0.412379	0.582818	-0.244652	-0.213937	-0.195756	-0.245238	-0.0826879	-0.511203	0.0830208	0.297142	-0.547853	0.318745	0.660727	-0.0822162	0.528801	0.342222
VNS20081	2x	8	-0.265275	0.165964	-0.265275	0.165964	0.204707	-0.289541	-0.0643615	0.153515	-0.265755	0.0330583	-0.100183	0.19076	0.18132	0.0696355	-0.023102	0.0428398	-0.00618458	-0.0608001	-0.110635	-0.211878	-0.152218	-0.286102	-0.0778607	-0.676793	0.259424	0.0630276	-0.47266	-0.0532813	-0.103714	0.118503	0.334478	0.00247457	0.0449025	0.141887	0.164877	0.218247	0.178239	-0.12995	-0.0973067	-0.284355	-0.019838	-0.349439	0.0369691	0.175164	-0.439704	0.0359611	-0.117579
VNS20081	2x	10	-0.387259	0.350137	-0.387259	0.350137	0.0582201	-0.418078	0.145992	-0.00867127	-0.338226	-0.148369	-0.136429	0.0120197	0.00740733	-0.126422	-0.197569	0.222864	0.173347	0.125132	0.113061	-0.371615	0.0402048	-0.425572	-0.186867	-1.57965	1.04586	-0.141612	-0.0788431	-0.272965	-0.067195	-0.0850453	0.222886	-0.219849	-0.131131	0.322485	0.314294	0.319386	0.256992	-0.160026	0.108617	-0.403871	-0.255466	-0.32998	0.179187	-0.142943	-0.491328	-0.300745	-0.146551
VNS20081	2x	12	-0.801327	0.193461	-0.801327	0.193461	-1.88197	-0.643438	0.0337881	-0.111757	-0.671424	-0.217157	-0.30623	-0.0532084	-0.126683	-0.17394	-0.260364	0.330351	0.388846	0.410869	0.424443	-1.35043	0.0624182	-0.642534	-0.216299	1.15398	0.101781	-0.119906	-0.130608	-0.241669	0.00780411	-0.0563667	0.144987	-0.18968	-0.122362	0.263509	0.297885	0.357645	0.417664	-1.36447	0.0659334	-0.631736	-0.271006	1.95086	-2.04492	-0.0811248	-0.500715	-0.22681	-0.132078
VNS20081	2x	14	-0.693532	0.810811	-0.693532	0.810811	-0.163408	-0.743591	0.758976	-0.691759	-0.713563	-0.738932	-0.85485	-0.688224	-0.735829	-0.741399	-0.84618	0.753195	0.743081	0.748736	0.74353	-0.625997	0.709749	-0.764968	-0.555619	-1.59445	1.39985	-0.765278	-0.575046	-0.803349	-0.716448	-0.740913	-0.322364	-0.788503	-0.709262	0.791138	0.785117	0.76891	0.664474	-0.432406	0.742121	-0.73774	-0.794339	-0.0636131	0.240947	-0.785682	-0.770822	-0.839277	-0.766767
VNS20081	2x	16	-0.823937	0.812359	-0.823937	0.812359	-0.826901	-0.821562	0.758423	-0.75316	-0.743896	-0.795442	-0.888706	-0.749222	-0.741167	-0.79709	-0.914563	0.842547	0.85742	0.86849	0.875418	-0.952389	0.758405	-0.836715	-0.659838	-0.687926	1.18727	-0.795529	-0.36264	-0.826123	-0.624966	-0.774539	-0.212669	-0.817753	-0.716117	0.819704	0.820953	0.803594	0.746626	-0.808277	0.770437	-0.809963	-0.882886	0.823482	-0.654251	-0.793311	-0.696021	-0.843897	-0.744383
VNS20081	2x	18	-0.903796	0.967079	-0.903796	0.967079	-0.897031	-0.916143	1.03678	-1.04255	-0.800079	-0.999402	-0.98596	-1.05377	-0.81352	-1.0193	-1.0371	1.01425	1.03121	1.04906	1.08664	-0.9853	1.0478	-0.924766	-0.863972	-0.578055	1.28561	-1.07528	-0.484848	-1.02364	-0.848966	-1.08423	-0.413889	-1.04506	-0.935599	0.988928	0.995171	0.975276	0.9291	-0.860984	1.07079	-0.905614	-1.09546	0.776692	-0.527176	-1.07656	-0.707784	-1.03668	-0.887399
VNS20081	2x	20	-0.998834	0.952215	-0.998834	0.952215	-1.46036	-0.98467	1.00449	-1.02352	-0.716278	-1.00956	-0.969947	-1.03345	-0.911397	-1.02634	-1.10862	1.04906	1.0679	1.08116	1.11089	-1.23925	1.03437	-0.981994	-1.06141	0.149898	1.0938	-1.07879	-0.606659	-1.05494	-0.998005	-1.08156	-0.77508	-1.06911	-1.0731	1.00183	1.0165	1.01806	1.03117	-1.14272	1.06959	-0.970385	-1.16054	1.48149	-1.25808	-1.05256	-0.679732	-1.03809	-0.890777
VNS20081	2x	22	-0.98743	1.04297	-0.98743	1.04297	-1.1475	-1.00347	1.22992	-1.26335	-0.105717	-1.1422	-0.658329	-1.30965	-0.417697	-1.18984	-0.996516	1.09991	1.11351	1.12346	1.17763	-1.04815	1.30293	-1.00067	-1.08781	-0.226016	1.27677	-1.2785	-0.458387	-1.15641	-0.955744	-1.32813	-0.478162	-1.20676	-1.06809	1.08393	1.08685	1.07989	1.0951	-0.993141	1.31806	-0.99624	-1.23223	0.620697	-0.0363649	-1.26493	-0.531117	-1.14293	-0.824384
VNS20081	2x	24	-0.973812	1.06051	-0.973812	1.06051	-1.03841	-0.999393	1.26921	-1.33522	-0.0139425	-1.19173	-0.708074	-1.39873	-0.504011	-1.25127	-1.0574	1.11928	1.14486	1.17085	1.20726	-0.959273	1.38767	-1.00198	-1.0661	-0.452671	1.39659	-1.30027	-0.365488	-1.17058	-0.92536	-1.36006	-0.5864	-1.23312	-1.10457	1.10292	1.09704	1.0713	1.08069	-0.910142	1.35089	-0.989823	-1.29582	0.502461	0.0592966	-1.3515	-0.597168	-1.2051	-0.851375
VNS20081	2x	2	0.393257	-0.887748	0.393257	-0.887748	0.180443	0.519477	-0.94011	0.901229	-1.02457	0.894374	0.102869	0.941843	-0.483421	0.951849	0.49013	-0.843959	-0.803644	-0.780971	-0.773303	0.0603045	-0.948335	0.449273	1.03726	0.428962	-0.620863	0.873282	-0.820917	0.849766	0.267995	0.929218	-0.399374	0.924063	0.575208	-0.880589	-0.849328	-0.805772	-0.752735	0.0521544	-0.934713	0.400127	1.19432	0.16069	-0.200066	0.73984	-0.210956	0.738633	0.246992
VNS20081	2x	4	0.417532	-0.974719	0.417532	-0.974719	-0.785289	0.754195	-0.896497	0.873449	0.896384	0.91463	0.733394	0.848372	0.201367	0.886236	0.792567	-0.886603	-0.825471	-0.789023	-0.752415	0.133413	-0.860632	0.785237	0.780621	1.09909	-0.547883	0.846377	0.851217	0.883431	0.785136	0.822072	0.345395	0.855668	0.854155	-0.900026	-0.8346	-0.706223	-0.586055	0.187065	-0.831095	0.769152	0.85637	1.10751	-0.98339	0.93725	0.543594	0.963123	0.75861
VNS20081	2x	6	0.108409	-0.594242	0.108409	-0.594242	-0.333992	0.272307	-0.766396	0.916835	-0.15077	0.848326	0.284289	0.888249	-0.109525	0.822913	0.454937	-0.67708	-0.726033	-0.79262	-0.858646	-0.410945	-0.84872	0.283919	0.608319	-0.17264	0.0341207	0.831981	0.137448	0.743741	0.567233	0.834709	0.0807	0.754839	0.591262	-0.580053	-0.513352	-0.424884	-0.410216	-0.298937	-0.807052	0.296209	0.613364	0.358703	-0.368711	1.01717	0.101224	0.925498	0.349423
VNS20081	2x	8	-0.3308	-0.0819038	-0.3308	-0.0819038	-0.531323	-0.215001	-0.285999	0.358799	-0.175015	0.250147	0.126051	0.395374	0.157972	0.278674	0.113644	-0.112085	-0.125936	-0.143559	-0.207223	-0.632826	-0.364112	-0.220415	0.25009	-0.274746	0.373909	0.280999	0.28883	0.152868	0.433726	0.324251	0.697962	0.199489	0.341112	-0.0574219	-0.023013	0.0293744	0.0257706	-0.463551	-0.307039	-0.190895	0.0899545	0.811675	-0.879321	0.362697	-0.144889	0.217861	0.266234
VNS20081	2x	10	-0.542449	0.289865	-0.542449	0.289865	-0.526869	-0.508998	0.12867	-0.0436764	-0.678259	-0.162367	-0.214866	-0.00692939	-0.127135	-0.132252	-0.235043	0.258937	0.216598	0.186459	0.181049	-0.718031	0.0470076	-0.522336	-0.173569	-0.811211	0.844464	-0.159699	-0.299996	-0.279333	-0.0612625	-0.102168	0.0344454	-0.227097	-0.155975	0.271239	0.33586	0.361238	0.295444	-0.537509	0.1216	-0.496811	-0.306664	0.634032	-0.689747	-0.143629	-0.686409	-0.284602	-0.283541
VNS20081	2x	12	-0.638518	0.51813	-0.638518	0.51813	-0.553634	-0.612734	0.375952	-0.274022	-0.650099	-0.364675	-0.572922	-0.24829	-0.422528	-0.344514	-0.499333	0.489422	0.463377	0.437645	0.405483	-0.783588	0.279349	-0.618649	-0.394627	-0.690897	0.836895	-0.430372	-0.434483	-0.489189	-0.435392	-0.384897	-0.132055	-0.450626	-0.423503	0.518507	0.547197	0.564702	0.503233	-0.592355	0.384965	-0.603439	-0.486199	0.660129	-0.651128	-0.372709	-0.673566	-0.47312	-0.49255
VNS20081	2x	14	-0.754634	0.782141	-0.754634	0.782141	-0.541942	-0.777664	0.70447	-0.658188	-0.963967	-0.726962	-0.824748	-0.643696	-0.947211	-0.722367	-0.850895	0.768151	0.771976	0.759225	0.734863	-0.811773	0.663474	-0.795097	-0.594291	-1.14773	1.27414	-0.732494	-0.490737	-0.782324	-0.600341	-0.698886	-0.375628	-0.764519	-0.682024	0.777126	0.774301	0.749506	0.700255	-0.659485	0.700058	-0.771528	-0.793399	0.246908	0.0292665	-0.726594	-0.77637	-0.799356	-0.683505
VNS20081	2x	16	-0.846815	0.777478	-0.846815	0.777478	-0.994391	-0.839116	0.720941	-0.748861	-0.607408	-0.795539	-0.829723	-0.731162	-0.690931	-0.78831	-0.882032	0.838984	0.853602	0.872	0.88157	-1.02802	0.735928	-0.856618	-0.604055	-0.49474	1.16643	-0.785288	-0.167424	-0.824534	-0.55265	-0.753036	0.00695476	-0.80814	-0.665641	0.787846	0.785961	0.804957	0.733392	-0.886789	0.746678	-0.828992	-0.87267	1.08183	-0.894196	-0.775115	-0.623807	-0.830509	-0.704399
VNS20081	2x	18	-0.959037	0.807067	-0.959037	0.807067	-1.48529	-0.925782	0.789882	-0.822756	-0.746342	-0.851033	-0.802138	-0.799915	-0.515799	-0.838287	-0.881409	0.89501	0.928665	0.920176	0.952896	-1.24504	0.799529	-0.922658	-0.857565	0.424318	0.767224	-0.887272	-0.238572	-0.898426	-0.61938	-0.862216	-0.049101	-0.889128	-0.736442	0.861791	0.869466	0.874696	0.827545	-1.1583	0.850717	-0.912554	-0.976992	1.64872	-1.695	-0.853883	-0.559153	-0.889377	-0.654594
VNS20081	2x	20	-0.972583	0.775761	-0.972583	0.775761	-1.65414	-0.918446	0.789637	-0.816609	-0.532765	-0.838282	-0.8144	-0.809952	-0.567129	-0.844333	-0.908104	0.882851	0.9137	0.921604	0.939881	-1.30172	0.813316	-0.908179	-0.927596	0.60506	0.679426	-0.864092	-0.504173	-0.880587	-0.780283	-0.854274	-0.6616	-0.887617	-0.897495	0.845201	0.859604	0.873003	0.878961	-1.26828	0.847706	-0.904086	-0.986982	1.60092	-1.4891	-0.834799	-0.565412	-0.860392	-0.676146
VNS20081	2x	22	-1.01751	1.11102	-1.01751	1.11102	-1.28397	-1.02791	1.26845	-1.27972	-0.677387	-1.17809	-1.03877	-1.32041	-1.10126	-1.22799	-1.28062	1.19522	1.21114	1.23134	1.2697	-1.2074	1.30941	-1.02992	-1.08882	-0.276068	1.45792	-1.28986	-0.864816	-1.19261	-1.22859	-1.33206	-1.06352	-1.24177	-1.27928	1.15162	1.15998	1.1518	1.15515	-1.11422	1.31572	-1.01496	-1.32991	0.961063	-0.467457	-1.25605	-0.712907	-1.1624	-1.00348
VNS20081	2x	24	-0.983858	1.09219	-0.983858	1.09219	-1.04241	-1.0021	1.27321	-1.28806	-0.31698	-1.17288	-0.855073	-1.33937	-0.78848	-1.22615	-1.12354	1.14766	1.15932	1.1766	1.23756	-1.07317	1.32864	-1.00998	-0.97777	-0.56938	1.52376	-1.27861	-0.676766	-1.17104	-1.07164	-1.32862	-0.936397	-1.22574	-1.16152	1.12356	1.12041	1.12603	1.16557	-1.00785	1.31705	-0.997338	-1.25121	0.356182	0.285003	-1.31708	-0.769431	-1.20039	-0.967943
VNS20081	4x	2	0.916015	-0.802133	0.916015	-0.802133	1.16219	0.824029	-0.946585	0.88079	-0.553816	0.865504	-0.0398693	0.947611	-0.707573	0.938567	0.273854	-0.882887	-0.927531	-0.864046	-0.786571	0.597012	-0.965925	0.687147	1.42301	-0.433668	-0.585859	0.955519	-0.28865	0.935247	0.327974	0.991685	-0.584646	0.982248	0.459204	-0.830799	-0.856957	-0.979776	-1.1544	0.723368	-1.00251	0.812438	0.90785	0.367178	-0.897229	0.760344	-0.0277575	0.743456	0.035542
VNS20081	4x	4	1.50579	-1.37213	1.50579	-1.37213	0.644555	1.55052	-1.1958	1.13618	1.26209	1.19392	0.977302	1.12521	0.287596	1.18793	1.03271	-1.32781	-1.24861	-1.26166	-1.265	1.05091	-1.15159	1.46025	1.4294	0.802128	-1.01705	1.14991	1.12783	1.20815	0.983493	1.12964	0.303502	1.19402	1.01666	-1.34424	-1.34686	-1.29018	-1.28573	1.16127	-1.15065	1.51751	1.27412	0.93973	-1.18558	1.16316	1.37438	1.21085	1.20872
VNS20081	4x	6	1.3086	-1.77305	1.3086	-1.77305	-0.337105	1.71678	-1.40615	1.36848	1.88212	1.47991	1.21928	1.29661	0.220971	1.41209	1.19304	-1.66152	-1.56572	-1.51329	-1.50792	0.848356	-1.33003	1.70205	1.35884	1.6233	-1.21726	1.37031	1.72954	1.48987	1.11703	1.2949	0.0951373	1.41364	1.1149	-1.71445	-1.67614	-1.64678	-1.56868	0.793695	-1.32137	1.65425	1.52192	0.768545	-0.382442	1.39687	1.95297	1.51611	1.6365
VNS20081	4x	8	1.19984	-0.710096	1.19984	-0.710096	1.46973	1.02201	-0.556418	0.511562	0.358742	0.610637	0.71251	0.497303	0.312445	0.591735	0.696643	-0.705257	-0.715855	-0.7441	-0.757787	1.12329	-0.531567	0.960519	0.64179	-0.00423692	-0.886782	0.516736	0.884261	0.605191	0.817546	0.499917	0.847185	0.591952	0.847024	-0.762082	-0.783899	-0.713357	-1.00449	1.23399	-0.531234	0.984334	0.617374	0.319266	-0.668485	0.581562	0.992906	0.678541	0.945765
VNS20081	4x	10	0.937478	-0.482104	0.937478	-0.482104	0.959652	0.765526	-0.412809	0.327687	1.0387	0.385847	0.68913	0.334218	0.563358	0.380232	0.540964	-0.503205	-0.469227	-0.422114	-0.463506	1.1385	-0.355287	0.801751	0.312813	0.213832	-0.876995	0.362502	1.14636	0.41327	0.838467	0.348791	0.709845	0.392922	0.533383	-0.545763	-0.605081	-0.706265	-0.726709	1.19877	-0.362608	0.831662	0.310285	0.464602	-0.40495	0.383742	1.00484	0.433529	1.06123
VNS20081	4x	12	0.63941	-0.54975	0.63941	-0.54975	0.877286	0.613947	-0.526516	0.489557	1.1696	0.540854	0.692977	0.501003	1.0572	0.537237	0.855938	-0.596128	-0.600071	-0.538235	-0.53611	0.700277	-0.521238	0.607035	0.50351	-0.184447	-0.439765	0.471433	1.27052	0.510151	0.900673	0.477732	1.09369	0.503573	0.904986	-0.575193	-0.548025	-0.556837	-0.522432	0.806222	-0.493714	0.609531	0.534145	-0.104723	-0.15365	0.550412	0.915734	0.584811	0.87571
VNS20081	4x	14	0.393054	-1.43493	0.393054	-1.43493	-1.36089	0.868738	-1.31615	1.28137	1.62602	1.31519	1.36128	1.24132	0.763918	1.28135	1.3521	-1.30314	-1.20447	-1.14602	-1.12145	0.0395246	-1.24423	0.910641	1.12783	1.8113	-0.840674	1.28571	1.16824	1.30839	1.26696	1.24703	0.652872	1.27442	1.31261	-1.33437	-1.26775	-1.16845	-1.05718	0.0350741	-1.24018	0.904257	1.15195	1.81892	-1.74421	1.34857	0.821356	1.36598	1.18374
VNS20081	4x	16	-0.0421368	-0.00171008	-0.0421368	-0.00171008	0.489798	-0.0729479	-0.112498	0.197416	-0.119963	0.119175	0.316046	0.220564	0.854478	0.146219	0.478908	-0.114809	-0.184703	-0.178418	-0.137945	-0.0108715	-0.1953	-0.0735706	0.157	-0.949558	0.383866	0.0622496	0.342939	0.0112776	0.579156	0.11386	1.41299	0.0594981	0.612922	-0.0220061	-0.0917268	-0.00148864	0.130252	0.153008	-0.110513	-0.0737227	0.178153	-0.464067	0.302243	0.270547	-0.0346619	0.170034	0.33335
VNS20081	4x	18	-0.760039	0.0547304	-0.760039	0.0547304	-1.94652	-0.576596	-0.159808	0.130609	-0.92131	-0.026991	-0.311899	0.196686	-0.095462	0.0389984	-0.162254	0.187614	0.246155	0.262183	0.251681	-1.36347	-0.17261	-0.568654	-0.203048	1.54241	-0.281213	0.0657486	-0.0841094	-0.0919421	0.153814	0.1418	0.22504	-0.0172799	-0.00973656	0.123892	0.155319	0.22562	0.25982	-1.35698	-0.125271	-0.563278	-0.160311	2.39653	-2.69852	0.12803	-0.482748	-0.060629	0.0189305
VNS20081	4x	20	-0.754518	0.478611	-0.754518	0.478611	-1.0629	-0.717675	0.387213	-0.404563	-0.336159	-0.506807	-0.321918	-0.357209	0.330884	-0.464033	-0.326414	0.536616	0.558346	0.558374	0.553347	-0.91066	0.374108	-0.710615	-0.600757	0.386649	0.266425	-0.494033	0.0824439	-0.576331	-0.159633	-0.443373	0.525354	-0.533968	-0.275054	0.49762	0.507518	0.558756	0.54816	-0.810697	0.447073	-0.703523	-0.584084	1.45013	-1.61066	-0.477126	-0.281184	-0.566041	-0.297495
VNS20081	4x	22	-0.832668	0.742985	-0.832668	0.742985	-0.829913	-0.827001	0.731193	-0.805314	-0.101031	-0.821127	-0.584592	-0.777835	0.317106	-0.806419	-0.593699	0.808063	0.849741	0.882582	0.903349	-0.843025	0.767698	-0.831369	-0.805655	-0.0384461	0.527662	-0.834538	0.451011	-0.83506	-0.240952	-0.81106	0.863304	-0.823638	-0.390001	0.741791	0.762715	0.829127	0.740086	-0.734119	0.795792	-0.815526	-0.887655	1.25346	-1.38269	-0.823152	-0.291476	-0.835825	-0.471207
VNS20081	4x	24	-0.840596	0.990203	-0.840596	0.990203	-0.307476	-0.893468	1.08669	-1.23611	-0.167735	-1.14182	-0.901976	-1.23354	-0.324754	-1.15424	-0.981864	1.02839	1.11818	1.19224	1.25037	-0.605078	1.1904	-0.915943	-0.713428	-1.03118	1.07506	-1.13436	-0.0315801	-1.06339	-0.681693	-1.14066	0.121488	-1.08154	-0.776956	0.974764	0.947185	0.942793	0.80882	-0.487691	1.11927	-0.880723	-1.1537	0.566227	-0.51609	-1.1644	-0.571336	-1.09304	-0.820949
VNS20081	4x	2	0.658896	-0.449502	0.658896	-0.449502	1.30315	0.507736	-0.597851	0.518101	-0.858117	0.48744	0.105006	0.591184	-0.640212	0.564161	0.207537	-0.505301	-0.599086	-0.589419	-0.589711	0.824732	-0.599789	0.431856	0.898494	-0.0482761	-0.85314	0.648316	-0.385289	0.601932	0.218808	0.685145	-0.707959	0.647833	0.310412	-0.496395	-0.55796	-0.724973	-0.832381	0.791766	-0.679067	0.520507	0.508623	-0.222189	-0.384364	0.470075	-0.244503	0.456784	-0.00428667
VNS20081	4x	4	1.9446	-1.51855	1.9446	-1.51855	1.14885	1.86599	-1.33355	1.30432	1.49873	1.37676	1.26703	1.27417	0.551284	1.34874	1.36041	-1.51161	-1.51341	-1.44803	-1.45575	1.56965	-1.29566	1.80251	1.46611	0.715883	-1.15521	1.31506	1.30722	1.3916	1.30877	1.27824	0.600769	1.35631	1.37794	-1.52784	-1.56268	-1.55838	-1.58607	1.7227	-1.29963	1.87963	1.308	1.06667	-1.40279	1.30823	1.95424	1.38188	1.54574
VNS20081	4x	6	1.77432	-1.3082	1.77432	-1.3082	0.892776	1.72709	-1.12788	1.12952	1.71457	1.19773	0.971306	1.0829	-0.0547295	1.15185	0.809373	-1.29309	-1.28708	-1.25708	-1.20853	1.3561	-1.10108	1.69658	1.18525	0.440132	-0.855632	1.10207	1.36028	1.17615	0.986959	1.05683	0.0518453	1.13225	0.87219	-1.28359	-1.28729	-1.31028	-1.35823	1.61246	-1.07395	1.75307	1.07128	1.28406	-1.59844	1.15713	2.01275	1.2319	1.48982
VNS20081	4x	8	0.910368	-1.2822	0.910368	-1.2822	-0.959969	1.47602	-0.948455	0.893895	1.92706	1.01405	1.19584	0.830859	0.0997695	0.937843	0.622568	-1.16105	-1.071	-1.01324	-0.973697	0.745636	-0.87659	1.53425	0.870411	1.54338	-0.854298	0.879167	2.17034	1.00496	1.12867	0.817082	0.225876	0.929548	0.652394	-1.20411	-1.15709	-1.02855	-0.899993	0.79066	-0.858658	1.49405	0.988803	1.47208	-1.26128	0.983055	1.52191	1.08606	1.30052
VNS20081	4x	10	0.477704	-0.171366	0.477704	-0.171366	0.603333	0.3744	-0.127943	0.0603917	0.601567	0.124345	0.709611	0.0689162	0.511257	0.124949	0.435601	-0.184036	-0.168969	-0.139901	-0.203026	0.788437	-0.0854018	0.42198	-0.124049	0.485855	-0.921995	0.0844154	0.645515	0.145514	0.773789	0.0745842	0.512627	0.131618	0.447265	-0.204953	-0.260366	-0.278406	-0.358841	0.74757	-0.0818767	0.406168	0.058212	0.0770497	-0.0334319	0.138417	0.805386	0.192638	0.780476
VNS20081	4x	12	0.223899	-0.115796	0.223899	-0.115796	0.75103	0.181259	-0.207007	0.216039	0.0493946	0.17822	0.262188	0.25275	0.183598	0.204708	0.288062	-0.172069	-0.176732	-0.161905	-0.214389	0.421635	-0.244148	0.174058	0.168933	-0.590377	-0.154378	0.19267	0.365813	0.130194	0.622813	0.233038	0.844518	0.173164	0.533215	-0.149137	-0.146594	-0.173565	-0.30004	0.521678	-0.225489	0.173091	0.183343	-0.145021	-0.010017	0.281693	-0.0788591	0.22632	0.111395
VNS20081	4x	14	0.334736	-1.34972	0.334736	-1.34972	-1.34669	0.767476	-1.29091	1.27215	1.11959	1.29573	1.13547	1.23573	0.644404	1.26746	1.27382	-1.21943	-1.12945	-1.08055	-1.07164	-0.0892566	-1.23119	0.804005	1.09451	1.72242	-0.77573	1.2688	0.937355	1.27903	1.25054	1.23601	0.668299	1.25342	1.30067	-1.2448	-1.17173	-1.05703	-0.983167	-0.0619015	-1.22298	0.807407	1.10513	1.90859	-1.88316	1.33963	0.54155	1.34106	1.07867
VNS20081	4x	16	-0.21499	0.22184	-0.21499	0.22184	0.432721	-0.270567	0.00023958	0.084393	0.0592021	-0.00412891	0.669317	0.13169	1.06733	0.0415761	0.52739	0.0512787	-0.0117044	-0.102486	-0.160518	-0.0583027	-0.105601	-0.255772	-0.0666473	-0.610495	0.0512714	-0.0295788	-0.3522	-0.125934	0.541633	0.049064	0.853973	-0.0493893	0.441889	0.192758	0.154253	0.252878	0.294176	-0.0156744	-0.0428154	-0.278005	0.0492822	-0.716677	0.40673	0.192558	-0.25607	0.0875109	0.209456
VNS20081	4x	18	-0.64605	0.377623	-0.64605	0.377623	-0.802724	-0.596275	0.192726	-0.127047	-0.646576	-0.256979	-0.418749	-0.0950568	-0.132608	-0.225689	-0.335367	0.363836	0.362318	0.370829	0.363857	-0.867145	0.13075	-0.600606	-0.379821	-0.298046	0.538385	-0.238745	-0.222949	-0.359391	-0.163807	-0.183905	0.0967836	-0.307158	-0.242111	0.40013	0.421529	0.449946	0.407978	-0.699858	0.197286	-0.581496	-0.418831	1.2165	-1.42065	-0.168101	-0.443654	-0.314841	-0.26289
VNS20081	4x	20	-0.757566	0.597117	-0.757566	0.597117	-0.810504	-0.750835	0.53288	-0.550857	0.207143	-0.62251	-0.280814	-0.520506	0.768234	-0.597225	-0.349006	0.614615	0.620507	0.617571	0.616709	-0.818162	0.532702	-0.752096	-0.648468	-0.0410891	0.437173	-0.622909	0.650213	-0.670495	-0.0624905	-0.586239	1.12371	-0.643784	-0.250034	0.585855	0.640846	0.659591	0.583743	-0.691376	0.586911	-0.73458	-0.734227	1.2973	-1.49856	-0.619331	-0.185561	-0.67992	-0.2836
VNS20081	4x	22	-0.800282	0.709092	-0.800282	0.709092	-0.734437	-0.802494	0.670088	-0.751482	0.0986179	-0.774253	-0.357779	-0.720192	0.708343	-0.752626	-0.445951	0.755969	0.781218	0.801887	0.818999	-0.784098	0.713285	-0.809523	-0.728805	-0.266222	0.617241	-0.789563	0.516818	-0.800231	-0.23197	-0.753323	0.83482	-0.776955	-0.403659	0.706475	0.688852	0.726779	0.67374	-0.646127	0.739341	-0.789888	-0.850023	1.22088	-1.46373	-0.770942	-0.209386	-0.799617	-0.345686
VNS20081	4x	24	-0.873245	0.950598	-0.873245	0.950598	-0.532742	-0.904779	1.07495	-1.23421	-0.218326	-1.13727	-0.934442	-1.23653	-0.318018	-1.14386	-0.951977	1.01775	1.11463	1.20431	1.2782	-0.729126	1.19474	-0.929858	-0.679694	-0.831072	1.08579	-1.14531	0.357987	-1.05727	-0.550046	-1.15933	0.520549	-1.07693	-0.674742	0.96077	0.951744	0.926696	0.741432	-0.605411	1.13747	-0.894569	-1.13986	0.809267	-0.656459	-1.15874	-0.444876	-1.07338	-0.683786
VNS20081	0x	2	-0.640374	0.698061	-0.640374	0.698061	-0.0900991	-0.687104	0.515932	-0.492819	-1.14395	-0.63079	-0.89604	-0.456928	-0.457336	-0.586246	-0.688315	0.697417	0.698526	0.674622	0.65606	-0.353967	0.476831	-0.669252	-0.849696	-0.213526	0.0907527	-0.532205	-0.810348	-0.656881	-0.633686	-0.487722	-0.263506	-0.61018	-0.619594	0.680973	0.687611	0.679689	0.597524	-0.3098	0.501676	-0.674753	-0.658169	0.516238	-0.601482	-0.138004	-0.7798	-0.380879	-0.58911
VNS20081	0x	4	-0.80935	0.402535	-0.80935	0.402535	-1.44661	-0.725797	0.15395	-0.215966	-1.2576	-0.3448	-0.43692	-0.119273	-0.126288	-0.256541	-0.332184	0.506076	0.539157	0.560524	0.590035	-1.17898	0.129226	-0.728308	-0.367213	0.927563	0.0520287	-0.232062	-0.541644	-0.373441	-0.120106	-0.150969	0.187275	-0.293408	-0.220186	0.455821	0.482121	0.508689	0.576822	-1.20989	0.164879	-0.730521	-0.282636	1.35858	-1.07782	-0.0399747	-0.730354	-0.216509	-0.324728
VNS20081	0x	6	-0.742356	1.13693	-0.742356	1.13693	0.291753	-0.84737	1.11683	-1.00233	-0.995774	-1.04517	-1.44613	-1.03367	-1.61605	-1.08268	-1.38361	1.00387	0.965193	0.934725	0.883321	-0.312273	1.05182	-0.841511	-1.05796	-1.81211	1.1882	-1.02616	-1.29465	-1.07628	-1.4256	-1.02411	-1.63902	-1.0925	-1.3852	1.09878	1.04711	0.994698	0.848013	-0.245234	1.02415	-0.83026	-1.20606	-0.675484	0.653934	-0.769766	-1.14492	-0.898085	-1.21184
VNS20081	0x	8	-0.791674	1.07674	-0.791674	1.07674	-0.10931	-0.865781	1.01265	-0.932897	-1.27197	-0.994377	-1.49072	-0.941819	-1.63297	-1.01714	-1.38536	1.02819	1.01809	1.00511	0.985193	-0.606517	0.959094	-0.877839	-0.908182	-1.88469	1.4964	-0.964403	-1.21187	-1.03517	-1.44183	-0.94819	-1.51767	-1.03945	-1.37355	1.04745	1.01943	0.986301	0.760212	-0.449345	0.946632	-0.850266	-1.14827	-0.151161	0.24591	-0.848702	-1.07807	-0.952964	-1.32391
VNS20081	0x	10	-0.904076	1.02574	-0.904076	1.02574	-0.67159	-0.937654	1.08986	-1.08011	-1.04383	-1.06943	-1.27841	-1.09441	-1.02351	-1.08835	-1.21737	1.09642	1.12723	1.13259	1.15594	-0.874578	1.09272	-0.943478	-1.00991	-0.873442	1.27098	-1.10197	-0.350161	-1.08686	-0.941696	-1.10935	-0.406886	-1.10068	-1.01504	1.02523	1.02015	1.01052	0.751109	-0.681478	1.09868	-0.909601	-1.30584	1.28698	-1.39638	-1.11258	-0.744503	-1.10756	-1.04756
VNS20081	0x	12	-0.867751	1.17245	-0.867751	1.17245	-0.106689	-0.944241	1.35761	-1.34457	-0.796787	-1.23516	-1.34975	-1.39048	-1.12453	-1.2826	-1.34268	1.18194	1.22881	1.2748	1.31728	-0.647106	1.37023	-0.964804	-0.893667	-2.04525	1.85411	-1.32819	-0.624	-1.21532	-1.20196	-1.36278	-0.72782	-1.26191	-1.23165	1.15726	1.13308	1.07159	0.848728	-0.446644	1.33831	-0.927027	-1.40452	0.100423	0.115429	-1.35524	-0.8634	-1.23435	-1.22029
VNS20081	0x	14	-0.929179	1.14224	-0.929179	1.14224	-0.581248	-0.974356	1.27953	-1.37245	-0.448759	-1.25852	-1.18275	-1.41192	-0.754161	-1.30513	-1.25789	1.20924	1.27882	1.32551	1.39615	-0.858687	1.37845	-1.00082	-0.786143	-1.33085	1.75857	-1.28718	-0.142946	-1.1938	-0.973489	-1.31523	-0.128914	-1.23324	-1.04312	1.13858	1.11724	1.08377	0.836438	-0.66761	1.29061	-0.951417	-1.41242	1.02211	-0.932798	-1.31656	-0.647941	-1.22486	-1.05691
VNS20081	0x	16	-0.941917	1.16538	-0.941917	1.16538	-0.52528	-0.989912	1.39638	-1.43384	-0.559506	-1.26005	-1.09355	-1.48781	-0.692813	-1.31138	-1.18177	1.23789	1.28942	1.33608	1.41178	-0.85044	1.45766	-1.00706	-0.987573	-1.33916	1.73445	-1.39467	-0.0351011	-1.22415	-0.892943	-1.45287	-0.0747334	-1.28169	-1.00029	1.17197	1.14521	1.12051	0.928295	-0.666652	1.42916	-0.974346	-1.41156	0.605525	-0.299482	-1.46095	-0.68633	-1.26256	-1.01459
VNS20081	0x	18	-0.937892	1.21671	-0.937892	1.21671	-0.467957	-0.994712	1.45193	-1.40957	-0.645909	-1.26271	-1.30232	-1.48256	-0.943439	-1.32443	-1.37604	1.23614	1.26597	1.29442	1.34911	-0.872954	1.47105	-1.01127	-1.03764	-1.66681	1.9705	-1.43269	-0.552345	-1.26488	-1.29862	-1.49211	-0.667532	-1.32558	-1.29802	1.22145	1.19864	1.1812	1.02307	-0.654782	1.46924	-0.979109	-1.45002	0.390339	-0.161923	-1.46559	-0.796161	-1.29476	-1.31701
VNS20081	0x	20	-1.0058	1.30331	-1.0058	1.30331	-0.684679	-1.05628	1.63	-1.63655	-0.786986	-1.39975	-1.37474	-1.73582	-1.34587	-1.48831	-1.56202	1.36757	1.40657	1.4562	1.53479	-0.947341	1.70789	-1.06678	-1.14632	-1.25109	1.87713	-1.58702	-0.79716	-1.35973	-1.41337	-1.67899	-1.22732	-1.44775	-1.48987	1.32173	1.3037	1.27467	1.22393	-0.838922	1.65465	-1.04329	-1.56911	0.262026	0.301027	-1.58987	-0.92815	-1.35521	-1.32004
VNS20081	0x	22	-1.02671	1.26851	-1.02671	1.26851	-0.935303	-1.06364	1.55516	-1.53525	-0.629338	-1.34129	-1.20275	-1.62664	-1.16366	-1.4204	-1.42491	1.31043	1.33124	1.37802	1.47385	-1.10671	1.60695	-1.07433	-1.09053	-1.00728	1.95761	-1.53116	-0.912287	-1.33365	-1.42024	-1.6124	-1.40256	-1.41359	-1.46158	1.30598	1.28749	1.27636	1.25361	-0.981499	1.58924	-1.05308	-1.51301	0.522846	0.082057	-1.54308	-0.936099	-1.33116	-1.28271
VNS20081	0x	24	-1.07333	1.20066	-1.07333	1.20066	-1.3362	-1.09022	1.48417	-1.53453	-0.859054	-1.3515	-1.12963	-1.61629	-1.16924	-1.42391	-1.40444	1.31326	1.35434	1.39624	1.4976	-1.22197	1.59029	-1.09093	-1.19585	-0.227969	1.59841	-1.49687	-0.659783	-1.32434	-1.25673	-1.57176	-1.01047	-1.40087	-1.37379	1.25142	1.26234	1.27084	1.26298	-1.12393	1.54961	-1.06941	-1.58948	1.45527	-1.19606	-1.52849	-0.81075	-1.34361	-1.15663
VNS20081	0x	2	-0.672516	0.68832	-0.672516	0.68832	-0.229338	-0.702514	0.531418	-0.521954	-1.20848	-0.63524	-0.883302	-0.487214	-0.530504	-0.593521	-0.71255	0.71834	0.724968	0.700845	0.66878	-0.422986	0.50065	-0.680432	-0.905098	0.119427	-0.04453	-0.524936	-0.927459	-0.638804	-0.680265	-0.496818	-0.358281	-0.602437	-0.633732	0.678501	0.689484	0.673669	0.639543	-0.44646	0.514625	-0.694916	-0.64193	0.34759	-0.264692	-0.169447	-0.812171	-0.390169	-0.571337
VNS20081	0x	4	-0.807725	0.326887	-0.807725	0.326887	-1.53122	-0.707151	0.0901654	-0.173082	-1.07321	-0.298503	-0.289689	-0.0757274	0.118705	-0.205969	-0.207741	0.44364	0.49384	0.509142	0.542098	-1.1803	0.0839671	-0.707016	-0.334752	1.17537	-0.136417	-0.180281	-0.472229	-0.31877	-0.0194608	-0.103089	0.446218	-0.238734	-0.0697611	0.38635	0.421406	0.472089	0.549558	-1.26492	0.118105	-0.720866	-0.17732	1.23471	-0.793623	0.0088043	-0.611894	-0.15641	-0.190321
VNS20081	0x	6	-0.7755	1.02508	-0.7755	1.02508	-0.0197586	-0.855187	1.0191	-0.987533	-0.81031	-1.02268	-1.2926	-1.00045	-1.3097	-1.04484	-1.25449	0.975576	0.981223	0.959399	0.886609	-0.450768	1.00942	-0.85837	-0.967367	-1.40171	1.09519	-0.9748	-0.77906	-1.03699	-1.18204	-0.965895	-1.11731	-1.04024	-1.18835	0.992481	0.961786	0.966835	0.888996	-0.396868	0.967146	-0.842268	-1.13379	-0.392718	0.390319	-0.923943	-0.842867	-0.991326	-1.19123
VNS20081	0x	8	-0.764047	1.10947	-0.764047	1.10947	0.173357	-0.860731	1.13237	-1.06318	-0.189423	-1.05532	-0.877563	-1.08492	-0.299316	-1.08165	-0.9989	1.03145	1.02476	1.01729	0.999323	-0.402933	1.09154	-0.865734	-1.02545	-1.80626	1.30578	-1.1178	-0.703873	-1.08924	-1.12977	-1.1274	-0.606331	-1.10918	-1.10067	1.0777	1.03738	1.05082	0.940077	-0.265898	1.11758	-0.852322	-1.12702	-0.655228	0.667443	-0.964857	-0.756217	-0.988716	-1.01485
VNS20081	0x	10	-0.879332	1.15232	-0.879332	1.15232	-0.310155	-0.94377	1.26487	-1.2481	-0.837357	-1.18165	-1.32365	-1.28577	-1.04907	-1.2213	-1.30957	1.17668	1.20131	1.21791	1.25051	-0.688958	1.27695	-0.952012	-1.05768	-1.40289	1.48362	-1.2166	-0.558054	-1.16056	-1.11015	-1.25048	-0.604138	-1.19866	-1.15585	1.13688	1.11492	1.05275	0.850609	-0.56323	1.2418	-0.925837	-1.32249	0.159598	0.0678432	-1.18645	-0.904178	-1.15039	-1.1654
VNS20081	0x	12	-0.977413	0.815981	-0.977413	0.815981	-1.35496	-0.962747	0.824989	-0.986546	0.607828	-1.00463	-0.218047	-0.950544	1.4211	-0.983226	-0.306066	0.945964	0.984497	1.01131	1.0701	-1.11736	0.9261	-0.968366	-0.773728	0.402118	0.521375	-0.872742	1.46327	-0.922477	0.333278	-0.863434	2.13505	-0.920209	-0.0351114	0.831039	0.847226	0.915772	0.850844	-1.166	0.865726	-0.955874	-0.956391	1.14191	-1.05427	-0.953996	0.0389091	-0.98468	-0.266465
VNS20081	0x	14	-0.960783	1.07684	-0.960783	1.07684	-0.82009	-0.989469	1.23433	-1.28373	-0.583767	-1.19455	-1.16021	-1.31883	-0.713897	-1.22992	-1.19335	1.16017	1.21571	1.25754	1.29296	-0.950223	1.29586	-1.00022	-0.970275	-0.71965	1.36352	-1.26009	-0.15035	-1.16605	-0.880556	-1.2877	-0.0603738	-1.20139	-0.966144	1.09365	1.08686	1.06385	0.924152	-0.817161	1.26614	-0.970971	-1.34229	1.05898	-0.926736	-1.27713	-0.685168	-1.18393	-0.972611
VNS20081	0x	16	-0.954987	1.18486	-0.954987	1.18486	-0.552985	-1.00305	1.42744	-1.48795	-0.415867	-1.28985	-1.07809	-1.53853	-0.400566	-1.34015	-1.15035	1.27061	1.30575	1.3502	1.43799	-0.814128	1.50053	-1.01167	-1.11213	-0.92333	1.41388	-1.44042	0.0389556	-1.24719	-0.906675	-1.50412	0.264935	-1.30796	-0.958687	1.19692	1.17738	1.13242	1.00586	-0.682393	1.47725	-0.989707	-1.40033	0.584332	-0.325899	-1.47928	-0.401247	-1.26883	-0.885052
VNS20081	0x	18	-0.938922	1.19699	-0.938922	1.19699	-0.395609	-0.997009	1.47397	-1.48121	-0.713955	-1.30651	-1.23458	-1.55014	-1.1832	-1.36798	-1.33493	1.24393	1.28302	1.33501	1.36593	-0.744818	1.5253	-1.00507	-1.12639	-1.28195	1.52941	-1.44055	-0.68822	-1.26249	-1.23056	-1.50874	-0.907596	-1.33024	-1.27616	1.19903	1.18621	1.15265	1.14007	-0.666193	1.48664	-0.989501	-1.38341	-0.148548	0.617843	-1.48573	-0.849499	-1.29808	-1.19482
VNS20081	0x	20	-0.990241	1.2324	-0.990241	1.2324	-0.737914	-1.03706	1.52071	-1.55349	-0.395429	-1.35631	-1.04413	-1.63331	-0.685087	-1.4282	-1.26396	1.28202	1.32399	1.37249	1.46229	-0.921775	1.60602	-1.04502	-1.10046	-0.950111	1.63386	-1.50231	-0.702539	-1.30599	-1.25251	-1.58475	-0.954595	-1.38662	-1.31299	1.26178	1.25128	1.18586	1.16594	-0.844911	1.56587	-1.02732	-1.44686	0.228443	0.347048	-1.54022	-0.762521	-1.32592	-1.0945
VNS20081	0x	22	-1.02273	1.22716	-1.02273	1.22716	-0.93603	-1.05568	1.50925	-1.58004	0.0310931	-1.35387	-0.925837	-1.65558	-0.196478	-1.42686	-1.18782	1.3037	1.33312	1.38078	1.48305	-0.980745	1.62065	-1.05755	-1.16064	-0.476592	1.42373	-1.5122	-0.300315	-1.31259	-1.11273	-1.5981	-0.418783	-1.39261	-1.20441	1.25595	1.2569	1.24665	1.25246	-0.946946	1.57787	-1.04797	-1.44584	0.456847	0.144089	-1.55338	-0.512549	-1.3206	-0.962808
VNS20081	0x	24	-1.02668	1.18084	-1.02668	1.18084	-1.05535	-1.059	1.4915	-1.54306	-0.0299542	-1.33008	-0.912346	-1.62431	-0.30572	-1.39951	-1.17292	1.23885	1.24903	1.28949	1.38054	-1.01205	1.59656	-1.05421	-1.21604	-0.270466	1.37576	-1.50003	-0.424734	-1.30485	-1.15483	-1.59029	-0.682352	-1.38627	-1.25637	1.23149	1.22448	1.23298	1.27622	-0.973739	1.57503	-1.04695	-1.48823	0.739384	-0.255297	-1.55429	-0.576553	-1.33335	-0.975471
VNS20081	1x	2	-0.0547194	-0.251884	-0.0547194	-0.251884	0.18834	-0.0136352	-0.402978	0.362904	-0.980588	0.329122	-0.0689551	0.423296	0.0362249	0.398048	0.292112	-0.237021	-0.230417	-0.219596	-0.226304	-0.0738834	-0.420828	-0.0444555	0.356261	0.085872	-0.375873	0.341844	-0.758466	0.298152	0.206412	0.40615	0.354533	0.376325	0.445713	-0.254281	-0.210399	-0.21126	-0.228021	-0.0526918	-0.405216	-0.0494957	0.45432	0.223554	-0.371583	0.411347	-0.532039	0.370257	-0.0118696
VNS20081	1x	4	0.206855	-0.933919	0.206855	-0.933919	-0.779824	0.488638	-1.00159	0.97626	0.523426	0.952529	0.862757	0.995662	0.612876	0.976811	0.995418	-0.872278	-0.843935	-0.813821	-0.800926	-0.301538	-0.994464	0.466885	0.966833	0.908726	-0.446391	0.95243	0.483448	0.926924	0.97912	0.975954	0.773339	0.953897	1.08253	-0.880041	-0.820984	-0.754004	-0.644452	-0.307086	-0.974939	0.471103	1.00713	0.885338	-0.758681	1.03351	0.374277	0.99977	0.752435
VNS20081	1x	6	-0.422343	0.609458	-0.422343	0.609458	0.243355	-0.506048	0.384555	-0.261169	-0.8249	-0.396855	-0.801802	-0.259416	-0.741121	-0.389794	-0.689926	0.489093	0.414538	0.357102	0.263978	-0.221712	0.306512	-0.499754	-0.511002	-1.35601	0.700759	-0.327742	-0.627679	-0.4642	-0.598388	-0.28697	-0.528788	-0.4254	-0.621665	0.56405	0.523967	0.514579	0.469857	-0.152272	0.314577	-0.486579	-0.524099	-0.625702	0.498981	-0.151971	-0.777612	-0.323846	-0.617436
VNS20081	1x	8	-0.58648	0.63447	-0.58648	0.63447	-0.0359316	-0.638702	0.516438	-0.472371	0.203606	-0.561684	-0.0855199	-0.442861	0.521394	-0.54229	-0.303774	0.53631	0.509884	0.489442	0.480755	-0.419321	0.463969	-0.6489	-0.474339	-1.17067	0.844564	-0.522546	-0.195213	-0.607461	-0.230105	-0.482358	0.517594	-0.577608	-0.325836	0.593032	0.603085	0.614045	0.596034	-0.324969	0.491196	-0.635003	-0.550942	-0.496941	0.534639	-0.456058	-0.488393	-0.549364	-0.579255
VNS20081	1x	10	-0.760674	0.538773	-0.760674	0.538773	-1.0233	-0.718959	0.450322	-0.456831	-0.680275	-0.531866	-0.543107	-0.418604	-0.158172	-0.501883	-0.49282	0.595336	0.604794	0.608901	0.614418	-0.913298	0.429509	-0.7103	-0.616319	0.273423	0.378077	-0.538007	-0.193327	-0.604148	-0.314922	-0.495594	0.211743	-0.569865	-0.403109	0.56571	0.585447	0.620006	0.583136	-0.80036	0.494857	-0.701444	-0.67305	1.48935	-1.67956	-0.484887	-0.52068	-0.586228	-0.395791
VNS20081	1x	12	-0.722636	0.908235	-0.722636	0.908235	-0.0672072	-0.786768	0.907088	-0.863675	-0.679446	-0.866821	-0.946891	-0.859411	-0.604301	-0.872528	-0.916816	0.877165	0.872844	0.878643	0.891454	-0.529532	0.864609	-0.797209	-0.761813	-1.48794	1.26334	-0.951129	-0.275868	-0.930931	-0.803203	-0.934896	-0.158786	-0.927557	-0.81072	0.890802	0.877341	0.855042	0.716964	-0.311423	0.920041	-0.774782	-0.967437	0.227589	-0.24756	-0.94333	-0.648971	-0.945393	-0.856483
VNS20081	1x	14	-0.808895	0.990597	-0.808895	0.990597	-0.289281	-0.86403	1.03379	-1.01709	-0.736854	-1.00471	-1.07439	-1.03022	-0.948244	-1.02206	-1.10792	0.991708	1.00819	1.01227	1.02427	-0.671426	1.02838	-0.879662	-0.829419	-1.38039	1.39101	-1.05411	-0.535425	-1.01817	-0.964501	-1.05053	-0.544985	-1.02901	-1.00483	0.981848	0.975866	0.954742	0.828898	-0.506293	1.03596	-0.851824	-1.08287	0.259662	-0.0672412	-1.05906	-0.760806	-1.04449	-0.997139
VNS20081	1x	16	-0.904531	0.957404	-0.904531	0.957404	-0.761997	-0.922942	1.081	-1.11482	-0.431889	-1.02914	-0.842743	-1.12818	-0.469811	-1.04743	-0.910079	1.01551	1.05496	1.08969	1.09549	-0.882803	1.11318	-0.927941	-0.955323	-0.518863	1.08626	-1.13556	-0.0439019	-1.03663	-0.696215	-1.15179	0.0447284	-1.05893	-0.791067	0.968497	0.963978	0.953316	0.837807	-0.759031	1.13281	-0.910411	-1.14556	0.90119	-0.659516	-1.14029	-0.513278	-1.04806	-0.710739
VNS20081	1x	18	-0.886987	1.19136	-0.886987	1.19136	-0.279012	-0.952461	1.36969	-1.2997	-0.629859	-1.19511	-1.14419	-1.3512	-1.1223	-1.25031	-1.27329	1.17127	1.19024	1.21293	1.25191	-0.764559	1.34675	-0.968788	-0.922215	-1.8579	1.87594	-1.36003	-0.763874	-1.22402	-1.28422	-1.40486	-0.921427	-1.27579	-1.28889	1.18017	1.15605	1.12711	1.09679	-0.585194	1.38087	-0.946984	-1.28814	-0.397964	0.827045	-1.38033	-0.858276	-1.24788	-1.23534
VNS20081	1x	20	-0.947696	1.28524	-0.947696	1.28524	-0.480812	-1.01212	1.5405	-1.48706	-0.794824	-1.31982	-1.34239	-1.57606	-1.47591	-1.40055	-1.49875	1.28051	1.30743	1.33282	1.38069	-0.868709	1.5652	-1.02703	-1.01354	-1.67615	2.06756	-1.50246	-1.2161	-1.32116	-1.55027	-1.57836	-1.61955	-1.39833	-1.57313	1.28619	1.25807	1.2397	1.26232	-0.731852	1.5576	-1.00638	-1.39799	-0.36188	0.98021	-1.51297	-1.06732	-1.33496	-1.40068
VNS20081	1x	22	-1.03461	1.13229	-1.03461	1.13229	-1.27163	-1.04383	1.33071	-1.35612	-0.811706	-1.21869	-1.17488	-1.40774	-1.17949	-1.27234	-1.36679	1.21616	1.24164	1.27596	1.3434	-1.20521	1.38647	-1.04513	-1.09158	-0.235146	1.4163	-1.34891	-0.901224	-1.22182	-1.30372	-1.4001	-1.29694	-1.27751	-1.36155	1.1857	1.19619	1.20247	1.21338	-1.12475	1.38173	-1.02979	-1.40018	1.09751	-0.733391	-1.37019	-0.848958	-1.23504	-1.14676
VNS20081	1x	24	-1.03591	1.02442	-1.03591	1.02442	-1.45466	-1.03312	1.17585	-1.28851	-0.415347	-1.18603	-0.846257	-1.32547	-0.57429	-1.22347	-1.10724	1.12165	1.15717	1.19414	1.27149	-1.17482	1.30333	-1.03011	-1.0858	0.261632	1.04201	-1.22906	-0.23737	-1.14766	-0.923944	-1.26777	-0.421484	-1.18997	-1.08271	1.07172	1.09407	1.08881	1.07316	-1.17511	1.25758	-1.01957	-1.30723	1.27647	-0.951328	-1.26234	-0.560088	-1.17633	-0.853894
VNS20081	1x	2	-0.0479157	-0.392299	-0.0479157	-0.392299	-0.0993111	0.0364702	-0.541367	0.522022	-1.10581	0.474266	-0.0301752	0.570868	-0.149217	0.538225	0.335567	-0.360136	-0.329925	-0.322229	-0.327449	-0.216693	-0.560324	0.0105168	0.487761	0.276029	-0.349444	0.504029	-0.8244	0.442188	0.244721	0.557215	0.036211	0.515507	0.461214	-0.390382	-0.365083	-0.363481	-0.344464	-0.201524	-0.54401	-0.00177701	0.578276	0.407553	-0.413271	0.55687	-0.407619	0.498202	0.110414
VNS20081	1x	4	-0.0212734	-1.44848	-0.0212734	-1.44848	-2.1146	0.572809	-1.33428	1.28145	0.927142	1.29172	1.08469	1.26564	0.368978	1.283	1.11431	-1.2815	-1.14653	-1.06973	-1.03407	-0.734124	-1.27619	0.583216	1.21371	2.41747	-1.04602	1.3197	0.708973	1.32214	1.18636	1.29883	0.213303	1.30636	1.08521	-1.29754	-1.21645	-1.08572	-0.86009	-0.815049	-1.29659	0.59975	1.10847	2.49342	-2.64712	1.37497	0.404179	1.36655	1.10261
VNS20081	1x	6	-0.419343	0.569476	-0.419343	0.569476	0.307239	-0.498666	0.392284	-0.350313	-0.598388	-0.412485	-0.57432	-0.31484	-0.617222	-0.394049	-0.571184	0.466456	0.41204	0.371539	0.290239	-0.176261	0.334088	-0.502037	-0.365782	-1.1373	0.548391	-0.386185	-0.603579	-0.471959	-0.590413	-0.337941	-0.625525	-0.433962	-0.599376	0.509722	0.480109	0.471275	0.409456	-0.126637	0.349588	-0.493682	-0.433534	-0.757239	0.623108	-0.25239	-0.486196	-0.366836	-0.472189
VNS20081	1x	8	-0.596193	0.795309	-0.596193	0.795309	0.206325	-0.671536	0.611175	-0.488703	-0.872095	-0.602846	-0.885104	-0.475917	-1.0236	-0.595002	-0.823496	0.669891	0.629327	0.58853	0.501164	-0.400322	0.511869	-0.683857	-0.633401	-1.767	1.107	-0.561561	-1.22623	-0.67756	-0.752626	-0.511362	-1.09568	-0.643768	-0.796543	0.756122	0.735852	0.679441	0.680502	-0.285904	0.525947	-0.668163	-0.654788	-0.832895	0.688613	-0.543646	-0.875714	-0.69334	-0.764949
VNS20081	1x	10	-0.699773	0.967352	-0.699773	0.967352	0.124336	-0.778808	0.948482	-0.84402	-0.823393	-0.864576	-1.07164	-0.848777	-0.821497	-0.876684	-0.969148	0.909392	0.884997	0.856473	0.840684	-0.47026	0.861521	-0.786322	-0.815294	-1.82683	1.32007	-0.959141	-0.674491	-0.934173	-0.838787	-0.944126	-0.322732	-0.93695	-0.833701	0.92917	0.939867	0.923074	0.830929	-0.276831	0.927909	-0.7698	-0.930194	-0.482691	0.492884	-0.904165	-0.80057	-0.926709	-0.902602
VNS20081	1x	12	-0.708602	0.934207	-0.708602	0.934207	0.0328218	-0.779069	0.937707	-0.863561	-0.587855	-0.866135	-0.79064	-0.875156	-0.551311	-0.879974	-0.823631	0.853715	0.844636	0.849301	0.860855	-0.48423	0.886876	-0.78834	-0.765712	-1.6732	1.28311	-0.976374	-0.356933	-0.935489	-0.751443	-0.967711	-0.225097	-0.938693	-0.807007	0.908631	0.888502	0.877537	0.700475	-0.29567	0.95251	-0.771002	-0.95473	-0.189137	0.368353	-0.933038	-0.645953	-0.921671	-0.851236
VNS20081	1x	14	-0.811659	0.985474	-0.811659	0.985474	-0.332465	-0.866101	1.01405	-1.01258	-0.70332	-1.0008	-1.03521	-1.02803	-1.09903	-1.02174	-1.10734	0.995189	1.01814	1.02837	1.0121	-0.647764	1.02931	-0.876811	-0.877328	-1.22773	1.25794	-1.03167	-0.657885	-1.01655	-0.955498	-1.02847	-0.671328	-1.02412	-0.990618	0.976396	0.964004	0.926798	0.783258	-0.510362	1.01976	-0.853136	-1.08538	0.274951	-0.0703993	-1.05069	-0.771035	-1.04303	-0.948681
VNS20081	1x	16	-0.968598	0.710215	-0.968598	0.710215	-1.5572	-0.927717	0.708456	-0.856498	-0.337797	-0.872023	-0.557583	-0.804594	0.295094	-0.8377	-0.557508	0.856323	0.91619	0.953331	0.994207	-1.17192	0.783887	-0.920053	-0.887903	1.04225	0.123208	-0.808087	0.805449	-0.846139	0.0192858	-0.784083	1.32143	-0.830051	-0.210176	0.765771	0.792696	0.845411	0.830097	-1.21721	0.779021	-0.921483	-0.840714	1.60705	-1.60978	-0.8246	-0.25213	-0.868528	-0.301336
VNS20081	1x	18	-0.855469	1.18123	-0.855469	1.18123	-0.0975134	-0.927625	1.37918	-1.32285	-0.34893	-1.18551	-1.08335	-1.3826	-0.907706	-1.24586	-1.20851	1.13985	1.17317	1.19116	1.21691	-0.605687	1.36972	-0.935097	-1.03052	-1.57074	1.49457	-1.34204	-0.72724	-1.19182	-1.30428	-1.39538	-0.753076	-1.24589	-1.27219	1.16647	1.1482	1.13001	1.09468	-0.525845	1.37333	-0.926228	-1.22319	-0.741173	1.18515	-1.37893	-0.744006	-1.22717	-1.16516
VNS20081	1x	20	-0.960056	1.21749	-0.960056	1.21749	-0.610067	-1.01066	1.4897	-1.52103	-0.492468	-1.31133	-1.06531	-1.59256	-0.873212	-1.37755	-1.25477	1.26021	1.28989	1.32351	1.41417	-0.826452	1.5607	-1.01417	-1.11482	-0.825496	1.43668	-1.47278	-0.749347	-1.28055	-1.32139	-1.54752	-0.928896	-1.35303	-1.34005	1.22363	1.21607	1.20981	1.24097	-0.771821	1.52393	-1.00353	-1.3769	0.0767973	0.439389	-1.50137	-0.772997	-1.29748	-1.1692
VNS20081	1x	22	-0.980539	1.15105	-0.980539	1.15105	-0.827607	-1.01882	1.40372	-1.43944	-0.089856	-1.27296	-0.932921	-1.50607	-0.632432	-1.33521	-1.21783	1.18681	1.20994	1.23983	1.32776	-0.902172	1.48499	-1.01947	-1.10771	-0.555502	1.37038	-1.41715	-0.547188	-1.25368	-1.23463	-1.48453	-0.695155	-1.31982	-1.29231	1.17613	1.1677	1.17114	1.16496	-0.870977	1.46489	-1.01233	-1.33227	0.192564	0.360752	-1.43755	-0.633982	-1.26367	-1.07542
VNS20081	1x	24	-1.05781	0.877989	-1.05781	0.877989	-1.75599	-1.02858	1.02131	-1.22562	0.19714	-1.11345	-0.608485	-1.21858	0.485243	-1.12619	-0.774421	1.0275	1.08398	1.12104	1.20562	-1.2096	1.17551	-1.00999	-1.17142	1.24393	0.194207	-1.16077	0.261297	-1.08019	-0.639617	-1.18178	0.316337	-1.1104	-0.81372	0.966295	0.9962	1.02331	1.00647	-1.28721	1.16343	-1.01721	-1.21325	1.76642	-1.72104	-1.14475	-0.140392	-1.07088	-0.479181
VNS20081	2x	2	0.617159	-0.968846	0.617159	-0.968846	0.609947	0.672477	-1.0778	1.01707	-0.703495	0.984599	0.546939	1.076	-0.13009	1.06003	0.780145	-0.981859	-0.96636	-0.935831	-0.931813	0.353565	-1.07924	0.571757	1.31872	0.0470476	-0.593549	1.03043	-0.354821	0.983694	0.661923	1.08955	0.0192856	1.06397	0.91241	-0.976462	-0.948825	-0.911658	-0.846622	0.432153	-1.09036	0.607764	1.18581	0.363336	-0.748035	0.948112	-0.154005	0.910324	0.424607
VNS20081	2x	4	0.165548	-0.668295	0.165548	-0.668295	-0.497538	0.408168	-0.628875	0.592108	0.665209	0.616074	0.682744	0.597157	0.471651	0.618533	0.647682	-0.614006	-0.55605	-0.527511	-0.508926	-0.145309	-0.611756	0.3918	0.588274	0.925441	-0.561365	0.588647	1.07635	0.604663	0.931971	0.586064	1.01945	0.603764	0.885203	-0.62312	-0.541583	-0.397361	-0.293002	-0.112387	-0.594882	0.391664	0.636654	0.900981	-0.838419	0.671627	0.500746	0.683562	0.685443
VNS20081	2x	6	0.587385	-0.529284	0.587385	-0.529284	0.639993	0.611121	-0.563459	0.644869	0.375865	0.672377	0.689891	0.603462	0.265206	0.630389	0.657113	-0.585364	-0.607546	-0.631514	-0.669897	0.515151	-0.601693	0.65939	0.317832	-0.196486	-0.335588	0.645459	0.758302	0.660722	0.857036	0.613914	0.590464	0.63267	0.767003	-0.518063	-0.544971	-0.509191	-0.340622	0.52928	-0.60725	0.637011	0.572683	-0.893358	0.547462	0.766823	0.0833611	0.772596	0.642432
VNS20081	2x	8	-0.128999	-0.147596	-0.128999	-0.147596	-0.0643365	-0.0787051	-0.366481	0.444279	0.416868	0.340768	0.636497	0.45474	0.684449	0.351677	0.46431	-0.246544	-0.305125	-0.331732	-0.405812	-0.224164	-0.418246	-0.0774678	0.225662	-0.417982	0.138309	0.42526	0.220786	0.305541	0.605684	0.452137	0.703798	0.336185	0.467876	-0.156038	-0.144582	-0.110958	-0.222109	-0.193877	-0.42256	-0.0514711	0.226549	-0.0831077	0.00175592	0.514029	0.0328222	0.399344	0.33207
VNS20081	2x	10	-0.384551	0.450692	-0.384551	0.450692	0.214112	-0.44653	0.164795	-0.014075	-0.974836	-0.193949	-0.348391	0.0228908	-0.53599	-0.164056	-0.363482	0.336308	0.263631	0.208373	0.139216	-0.369448	0.0316635	-0.458666	-0.256972	-1.66885	0.963575	-0.132425	-0.646673	-0.310977	-0.290921	-0.0565998	-0.288694	-0.247734	-0.311079	0.402874	0.388942	0.343619	0.267202	-0.178418	0.0812156	-0.437747	-0.271336	-0.434653	0.221836	-0.114593	-0.739733	-0.320109	-0.368938
VNS20081	2x	12	-0.626091	0.683305	-0.626091	0.683305	-0.123569	-0.660333	0.594983	-0.509696	-0.638282	-0.58033	-0.724103	-0.495954	-0.698813	-0.572458	-0.688953	0.630949	0.612032	0.595856	0.565403	-0.512543	0.518918	-0.662875	-0.576753	-1.24021	0.965115	-0.621914	-0.566794	-0.676373	-0.614911	-0.583966	-0.519514	-0.649791	-0.674244	0.670181	0.664377	0.674835	0.585516	-0.342004	0.581732	-0.651068	-0.649382	-0.0488667	0.0186895	-0.609003	-0.739138	-0.683376	-0.70498
VNS20081	2x	14	-0.728181	0.557151	-0.728181	0.557151	-0.847074	-0.698961	0.463888	-0.486631	-0.648772	-0.564693	-0.611994	-0.457544	-0.465886	-0.548661	-0.621146	0.599291	0.623298	0.637106	0.632846	-0.839349	0.469293	-0.703041	-0.509169	-0.130988	0.630389	-0.534633	-0.268456	-0.608899	-0.410288	-0.490422	-0.0820606	-0.578123	-0.477128	0.57314	0.578481	0.603166	0.495537	-0.72552	0.491012	-0.680753	-0.654564	1.22399	-1.24173	-0.49839	-0.591193	-0.605228	-0.502701
VNS20081	2x	16	-0.783046	0.800774	-0.783046	0.800774	-0.506816	-0.803292	0.850745	-0.947631	-0.0372886	-0.891598	-0.51244	-0.934693	0.272164	-0.891858	-0.5481	0.838972	0.875545	0.908286	0.949931	-0.6483	0.913557	-0.810755	-0.720951	-0.486398	0.790867	-0.944485	0.345225	-0.893564	-0.260032	-0.936224	0.673976	-0.896854	-0.395287	0.810377	0.812148	0.806141	0.708594	-0.551429	0.917035	-0.795847	-0.892534	0.646231	-0.520962	-0.930014	-0.313251	-0.895931	-0.39433
VNS20081	2x	18	-0.789775	0.836449	-0.789775	0.836449	-0.530314	-0.805999	0.928675	-0.984454	-0.079046	-0.917111	-0.627789	-0.988014	-0.192637	-0.932944	-0.729732	0.865891	0.887717	0.911082	0.949238	-0.676204	0.970959	-0.812127	-0.75808	-0.605204	0.968262	-1.00673	0.0115402	-0.930566	-0.580274	-1.00692	0.217243	-0.944841	-0.628679	0.844382	0.835009	0.810942	0.756474	-0.579273	0.983111	-0.799309	-0.946427	0.454593	-0.291362	-0.994565	-0.455628	-0.939174	-0.597429
VNS20081	2x	20	-0.901547	1.05168	-0.901547	1.05168	-0.688035	-0.929147	1.21486	-1.23235	-0.555526	-1.11423	-1.00526	-1.27564	-0.955292	-1.15785	-1.19875	1.09641	1.12911	1.15572	1.20952	-0.866934	1.25689	-0.936964	-0.940581	-0.798223	1.36513	-1.24297	-0.56408	-1.11838	-1.08253	-1.28059	-0.676877	-1.16104	-1.13288	1.06311	1.0592	1.04105	1.01478	-0.733254	1.25777	-0.916855	-1.24917	0.670268	-0.422234	-1.24942	-0.757763	-1.13297	-1.04488
VNS20081	2x	22	-0.971776	1.16716	-0.971776	1.16716	-0.852534	-1.00515	1.38289	-1.35947	-0.480503	-1.21247	-1.03705	-1.42339	-0.9141	-1.27464	-1.2719	1.2016	1.22512	1.24674	1.29263	-0.964096	1.41089	-1.00295	-1.13571	-0.624809	1.41752	-1.37516	-0.810506	-1.22335	-1.24365	-1.43436	-1.0853	-1.28448	-1.30027	1.18869	1.18699	1.18569	1.18613	-0.875132	1.4163	-0.992117	-1.3474	0.540758	-0.112665	-1.35243	-0.757585	-1.20951	-1.07191
VNS20081	2x	24	-0.974283	1.13701	-0.974283	1.13701	-0.892631	-1.00735	1.36725	-1.35295	-0.516454	-1.22113	-1.03141	-1.4205	-0.909836	-1.2841	-1.25352	1.17429	1.18475	1.2097	1.27801	-0.973916	1.41146	-1.00675	-1.10968	-0.658205	1.49954	-1.36287	-0.609583	-1.22352	-1.20728	-1.42859	-0.809983	-1.29025	-1.27151	1.16542	1.17132	1.16946	1.17029	-0.907343	1.41626	-0.999049	-1.30793	0.265128	0.364684	-1.40385	-0.77496	-1.25138	-1.10046
VNS20081	2x	2	0.703715	-1.21917	0.703715	-1.21917	0.358498	0.822546	-1.29066	1.26907	-0.607397	1.25556	0.490739	1.29864	-0.240849	1.30716	0.846997	-1.19617	-1.16824	-1.14781	-1.14503	0.284282	-1.29765	0.739558	1.44582	0.302191	-0.669881	1.24673	-0.453067	1.21845	0.641255	1.29228	-0.159273	1.28731	0.916472	-1.21333	-1.16391	-1.11409	-1.1093	0.333454	-1.29146	0.730866	1.46712	0.349863	-0.578374	1.16955	-0.159433	1.14197	0.450321
VNS20081	2x	4	0.430297	-0.690789	0.430297	-0.690789	0.0534344	0.603259	-0.6418	0.650076	0.740376	0.670758	0.671738	0.647905	0.530877	0.665436	0.686778	-0.654791	-0.619294	-0.584985	-0.558957	0.273569	-0.654379	0.597837	0.650213	0.264454	-0.295748	0.605058	1.16971	0.61748	0.944241	0.600808	1.17437	0.617542	0.902011	-0.643372	-0.601361	-0.492325	-0.428443	0.43109	-0.606742	0.591426	0.637373	0.713203	-0.770346	0.704083	0.589994	0.721164	0.6543
VNS20081	2x	6	0.472794	-0.358618	0.472794	-0.358618	0.567078	0.421544	-0.466682	0.52593	0.538738	0.501004	0.499687	0.509354	0.180168	0.492422	0.470998	-0.505356	-0.49191	-0.508334	-0.535263	0.424339	-0.500604	0.44432	0.355067	-0.417072	-0.256123	0.505484	0.261979	0.472107	0.354628	0.509443	0.326733	0.479824	0.405721	-0.375338	-0.439719	-0.418765	-0.377207	0.439189	-0.502768	0.442576	0.45032	-0.572086	0.372669	0.656567	0.0346628	0.629694	0.284625
VNS20081	2x	8	-0.212432	-0.150728	-0.212432	-0.150728	-0.401512	-0.117537	-0.373847	0.470023	-0.274883	0.375193	0.174866	0.480615	0.0440549	0.393943	0.170887	-0.217971	-0.277045	-0.308167	-0.317289	-0.540087	-0.443833	-0.127431	0.280926	-0.287852	0.233804	0.38673	-0.28477	0.2951	0.284988	0.417063	0.320175	0.333725	0.22074	-0.16186	-0.145625	-0.12422	-0.119829	-0.43597	-0.395973	-0.101323	0.194693	0.477312	-0.559667	0.547982	-0.161051	0.43327	0.107897
VNS20081	2x	10	-0.454266	0.516789	-0.454266	0.516789	-0.00671301	-0.505504	0.261426	-0.117736	-0.954536	-0.268184	-0.577482	-0.090345	-0.801126	-0.247425	-0.563323	0.417842	0.377714	0.32229	0.282329	-0.499546	0.140725	-0.5171	-0.340577	-1.67902	1.04858	-0.240517	-0.607557	-0.378681	-0.451214	-0.175753	-0.530068	-0.330405	-0.528391	0.482461	0.460946	0.41892	0.311725	-0.28581	0.195986	-0.490203	-0.387119	-0.189826	0.104899	-0.200932	-0.736901	-0.374949	-0.482867
VNS20081	2x	12	-0.682623	0.551059	-0.682623	0.551059	-0.651809	-0.671691	0.437634	-0.433837	-0.185526	-0.510053	-0.312329	-0.401499	0.237751	-0.484757	-0.353947	0.55693	0.547728	0.531145	0.526037	-0.732573	0.416535	-0.672678	-0.509951	-0.216145	0.540928	-0.504277	0.148495	-0.57363	-0.0790971	-0.45893	0.638627	-0.538822	-0.204214	0.547006	0.569706	0.592539	0.583271	-0.653491	0.461176	-0.667385	-0.524274	0.604548	-0.460631	-0.453043	-0.2924	-0.543081	-0.2528
VNS20081	2x	14	-0.767706	0.756771	-0.767706	0.756771	-0.596024	-0.785453	0.702582	-0.690706	-0.718199	-0.752385	-0.736572	-0.673848	-0.806845	-0.745963	-0.785483	0.755352	0.775947	0.776773	0.75798	-0.785788	0.6866	-0.797773	-0.654216	-0.837496	1.05853	-0.752294	-0.406584	-0.794097	-0.612141	-0.717732	-0.503073	-0.777331	-0.70821	0.760129	0.767485	0.760643	0.665	-0.655376	0.71404	-0.77761	-0.812848	0.539398	-0.276102	-0.742032	-0.660728	-0.807512	-0.620287
VNS20081	2x	16	-0.795133	0.750043	-0.795133	0.750043	-0.718343	-0.796129	0.752401	-0.807259	-0.336647	-0.8193	-0.630027	-0.787776	-0.288355	-0.812353	-0.705282	0.788618	0.830414	0.863189	0.892632	-0.789437	0.781824	-0.805528	-0.621188	-0.539534	0.919603	-0.838032	-0.11801	-0.838437	-0.54499	-0.811754	0.0246537	-0.827946	-0.632554	0.760162	0.760966	0.766654	0.651033	-0.669851	0.79902	-0.786425	-0.863987	0.819947	-0.727658	-0.810581	-0.545389	-0.83771	-0.565671
VNS20081	2x	18	-0.79969	1.0323	-0.79969	1.0323	-0.175451	-0.855863	1.12053	-1.07438	-0.390212	-1.01717	-1.0459	-1.10269	-0.573889	-1.04534	-1.02579	0.973675	0.997252	1.00206	1.07248	-0.637806	1.09624	-0.870752	-0.789873	-1.44305	1.40632	-1.15819	-0.539204	-1.06268	-1.00176	-1.16886	-0.466431	-1.08543	-0.990123	1.01497	1.0018	0.999728	0.932718	-0.486202	1.14319	-0.856503	-1.04219	-0.249078	0.5155	-1.14582	-0.730211	-1.07057	-0.972129
VNS20081	2x	20	-0.975196	0.959551	-0.975196	0.959551	-1.19465	-0.979332	1.09737	-1.16167	-0.324055	-1.09627	-0.921375	-1.18758	-0.461659	-1.12666	-1.02601	1.07114	1.11688	1.13847	1.15713	-1.07273	1.17738	-0.981872	-0.98531	-0.1707	1.20281	-1.20317	-0.0397321	-1.11425	-0.719182	-1.22398	0.101792	-1.14489	-0.828413	0.988704	1.00481	1.02209	0.920294	-0.935362	1.20278	-0.962536	-1.24791	1.39595	-1.28645	-1.17011	-0.502801	-1.10149	-0.754684
VNS20081	2x	22	-0.977439	1.20418	-0.977439	1.20418	-0.798804	-1.01698	1.43806	-1.40414	-0.672874	-1.2562	-1.16792	-1.4722	-1.09467	-1.32269	-1.32084	1.23074	1.25092	1.26886	1.32927	-0.974235	1.45756	-1.01906	-1.11686	-0.831168	1.57427	-1.42501	-0.826717	-1.26835	-1.31072	-1.48946	-1.16547	-1.33617	-1.35536	1.22197	1.20725	1.20381	1.22612	-0.869866	1.46884	-1.00523	-1.39781	0.386754	0.122498	-1.41192	-0.846908	-1.257	-1.1615
VNS20081	2x	24	-1.00044	1.02521	-1.00044	1.02521	-1.24685	-1.01262	1.21764	-1.30179	-0.0144592	-1.16995	-0.601074	-1.34757	-0.140394	-1.2151	-0.922261	1.11629	1.14267	1.1665	1.21798	-1.02471	1.33293	-1.00638	-1.12062	-0.0434444	1.1676	-1.28905	0.0376179	-1.16439	-0.683957	-1.34383	0.0784271	-1.21976	-0.879673	1.06711	1.06399	1.06638	1.06603	-0.975159	1.3341	-0.999771	-1.28807	0.8974	-0.405303	-1.31323	-0.368847	-1.1812	-0.669902
VNS20081	4x	2	1.13665	-1.43002	1.13665	-1.43002	0.743966	1.22479	-1.45452	1.46079	-0.39606	1.47389	0.274821	1.47112	-0.767398	1.50657	0.686192	-1.4291	-1.41928	-1.39933	-1.39296	0.505194	-1.48337	1.11354	1.80421	0.0457099	-0.672109	1.42957	-0.117363	1.43545	0.566397	1.45792	-0.627838	1.48432	0.836432	-1.42878	-1.39046	-1.37918	-1.4022	0.678876	-1.47256	1.14393	1.63456	0.739492	-1.11228	1.27891	0.090258	1.26185	0.366587
VNS20081	4x	4	2.59304	-1.76611	2.59304	-1.76611	1.61231	2.35546	-1.5934	1.54557	1.64605	1.5989	1.27458	1.52059	0.220894	1.57765	1.4008	-1.74612	-1.75162	-1.7402	-1.75489	2.12721	-1.54279	2.24793	1.83361	0.544642	-1.32021	1.58952	1.20729	1.64922	1.26484	1.54738	-0.0181483	1.60447	1.29733	-1.77322	-1.81455	-1.92461	-2.08199	2.29429	-1.56805	2.37793	1.48708	1.27471	-1.7329	1.56375	2.24566	1.61342	1.91727
VNS20081	4x	6	2.56042	-1.48427	2.56042	-1.48427	1.88317	2.12595	-1.26247	1.19879	1.86512	1.27621	1.28888	1.15372	0.343402	1.23006	1.38736	-1.55656	-1.48831	-1.44539	-1.36065	2.32413	-1.17179	2.11751	1.35247	0.247993	-1.14616	1.25674	1.5259	1.32644	1.62558	1.19766	0.16732	1.26426	1.34921	-1.49929	-1.60485	-1.72106	-1.86348	2.51744	-1.20818	2.21466	1.11065	1.1216	-1.40377	1.26741	2.43623	1.32689	1.75101
VNS20081	4x	8	2.5612	-1.226	2.5612	-1.226	2.08361	2.08368	-1.08384	1.07747	1.46134	1.15167	1.22992	1.02648	0.291436	1.10496	1.06872	-1.29873	-1.21213	-1.17698	-1.22194	2.05988	-1.05495	2.04363	1.16084	0.303631	-1.27145	1.11636	1.00001	1.20111	1.19088	1.05318	0.317169	1.13195	1.04373	-1.26605	-1.33059	-1.43583	-1.51533	2.17722	-1.07828	2.12622	0.961899	0.676188	-1.21698	1.10788	1.99402	1.19284	1.65318
VNS20081	4x	10	1.8146	-0.994145	1.8146	-0.994145	1.43126	1.49052	-0.884743	0.774655	1.15494	0.837365	1.15646	0.780957	0.665342	0.833194	1.14532	-1.07741	-1.03904	-0.918927	-0.751333	1.93751	-0.808292	1.47178	0.984849	0.31005	-1.11702	0.851567	1.00599	0.900522	1.15042	0.837039	0.241745	0.880796	0.980874	-1.02399	-1.08958	-1.15947	-1.26597	2.02219	-0.853156	1.51658	0.840501	0.52528	-0.748946	0.794264	1.8394	0.84693	1.61003
VNS20081	4x	12	0.674599	-0.58015	0.674599	-0.58015	0.623393	0.658311	-0.567508	0.511194	0.505115	0.549261	0.869994	0.529344	0.657202	0.56148	0.814511	-0.573928	-0.587739	-0.561659	-0.532545	0.592909	-0.553902	0.64061	0.537928	0.466974	-0.764233	0.511696	0.805416	0.545787	0.962603	0.528664	0.950049	0.554965	0.904227	-0.597708	-0.608286	-0.566435	-0.51498	0.601148	-0.549537	0.642837	0.603181	0.23155	-0.316438	0.547002	0.7239	0.587757	0.747365
[truncated: 786 more rows]
[truncated: 18 more columns]

## Sheet: fig2b
Isolate	Concentration	Hour	Axis.1	Axis.2
[truncated: 1,680 more rows]

[truncated: 19 more sheets: fig2c, fig2d, fig2e, fig3a, fig3b, fig3c, fig3d, fig4a, fig4b, fig4c, fig4d, fig5a, fig5b, fig5c, figS1, figS2a, figS3a, figS4a, figS4b]
